# Supplementary material for: The translation inhibitors kasugamycin, edeine and GE81112 target distinct steps during 30S initiation complex formation
Source: Nat Commun. 2025 Mar 12;16:2470. doi: 10.1038/s41467-025-57731-8 (PMC11903750; doi:10.1038/s41467-025-57731-8)
Supplement: Supplementary file 9 — Source Data [file 41467_2025_57731_MOESM9_ESM.xlsx]

## Sheet: Fig.4g
Time (s)	No antibiotic	Buffer control	GE81112	EDE	KSG
0.0100625	0.998689	0.998487	1.00184	0.997944	1.00051
0.010275	1.00017	1.00059	0.999769	0.998874	1.00008
0.010475	1.00117	1.00013	1.00073	1.00084	1.00155
0.0106875	0.999584	1.00087	0.998083	1.00002	1.00019
0.0109	0.999893	1.00075	1.00078	1.00189	1.00008
0.011125	1.00101	1.00222	0.999092	1.00081	1.00043
0.0113375	1.00207	1.00016	0.999995	1.00099	1.00089
0.01155	0.998636	0.998866	1.00089	1.0003	0.999439
0.011775	0.999124	0.999133	0.999707	0.999251	0.999593
0.0119875	0.999662	0.998788	0.99911	0.999098	0.99724
0.0122125	0.998403	0.999231	1.0003	0.998837	0.998191
0.0124375	0.999827	1.00159	0.99819	0.999236	0.997674
0.0126625	0.99947	1.00283	0.999818	0.997967	0.998918
0.0128875	0.998691	1.00345	0.999569	0.999201	0.999601
0.0131125	1.00168	1.00171	0.999748	1.00049	0.997398
0.01335	0.999765	1.00215	0.999018	0.99934	1.00128
0.013575	1.00072	1.00354	0.999761	1.00032	1.00063
0.0138125	1.00041	1.00305	0.999427	0.999621	1.00135
0.0140375	1.00189	0.99993	1.00027	0.999759	0.999982
0.014275	1.00139	1.00146	0.999845	1.00103	0.999609
0.0145125	1.00181	1.00067	1.00116	1.00216	0.999064
0.01475	1.0008	1.00061	1.00041	0.998597	0.999098
0.015	1.00018	1.00093	0.997748	1.00152	1.0015
0.0152375	0.99919	0.999867	0.998272	1.00062	1.0005
0.0154875	0.999382	1.00121	1.00117	1.0018	1.00116
0.015725	1.00009	0.998098	0.999709	0.998984	1.00164
0.015975	1.00176	0.998699	1.00128	0.998978	1.00116
0.016225	1.00106	0.998346	1.00137	1.00096	1.0008
0.016475	0.999936	0.997968	0.998604	1.00062	1.00239
0.016725	1.00125	1.00024	0.999958	0.999307	1.00261
0.0169875	1.00033	0.998424	1.00053	0.999067	1.00157
0.0172375	0.998978	1.00173	0.998122	1.00025	1.00375
0.0175	1.00065	1.00221	0.999952	0.999433	1.00283
0.0177625	1.00216	1.00019	0.997647	0.997549	1.00137
0.018025	1.00027	1.00066	1.00065	0.999499	1.0024
0.0182875	1.0021	0.999357	1.00095	0.998535	1.00055
0.01855	0.998739	1.00054	0.998989	0.999065	1.00185
0.0188125	1.00081	1.00113	1.00101	0.999898	1.00162
0.0190875	0.999918	0.998636	1.00003	0.999075	1.00186
0.0193625	0.999812	0.999581	0.999839	1.001	1.00074
0.019625	0.999404	1.00026	1.00077	0.999749	0.999846
0.0199	1.00137	1.00015	1.00116	1.0011	1.0014
0.0201875	1.0018	0.998932	1.0007	1.00017	0.999336
0.0204625	1.00157	0.998246	0.999322	0.999724	0.999818
0.0207375	1.00211	1.00089	1.00093	1.00007	1.00087
0.021025	1.00121	1.00111	0.999973	0.999915	1.00181
0.0213125	1.0017	1.0015	1.00106	0.997613	1.00118
0.0216	0.999825	1.00341	1.00109	0.998585	1.00074
0.0218875	1.00219	1.00266	1.00075	0.999921	1.00105
0.022175	1.00269	1.00382	1.00188	0.999627	1.00067
0.0224625	1.00246	1.00108	0.999689	1.00158	1.00065
0.0227625	1.00133	1.00011	1.001	1.00248	1.00186
0.02305	1.00271	0.998105	1.00186	1.00111	1.00122
0.02335	1.00171	1.00008	0.999263	1.00088	1.00035
0.02365	1.00082	0.999789	1.00067	0.998331	0.998693
0.0239625	1.00059	1.00123	1.00283	0.999838	1.00001
0.0242625	0.999724	1.00151	1.00025	1.00025	0.999838
0.0245625	1.0004	1.00123	1.001	0.998984	1.00011
0.024875	1.00128	1.00118	1.00033	1.00041	1.00094
0.0251875	1.00196	1.00126	1.00137	0.999637	1.00023
0.0255	1.00301	1.00045	1.0015	1.00041	1.00165
0.0258125	1.0006	1.00077	1.00009	0.999453	1.00209
0.0261375	1.00151	1.00155	1.00058	1.00024	1.00026
0.02645	1.00221	1.0031	1.00072	0.999635	1.00066
0.026775	1.00171	0.998534	1.00084	1.00246	0.999411
0.0271	1.00231	0.99968	0.99944	0.999975	1.00139
0.027425	1.00214	1.00196	0.99902	1.00062	1.00106
0.02775	1.00207	0.998962	0.99989	1.00145	1.00124
0.0280875	1.0032	1.00039	1.00022	1.00045	1.00053
0.028425	1.00081	1.00083	1.00062	1.00065	1.00134
0.02875	1.00208	1.00153	1.00127	0.999886	1.00063
0.0291	1.00079	0.998181	1.00076	0.998905	1.00034
0.0294375	1.00046	0.999364	0.999775	1.00026	1.00207
0.029775	1.00152	1.00016	1.00089	1.00025	1.00242
0.030125	1.00291	0.999772	0.999349	0.998535	1.0006
0.030475	1.0004	0.999746	0.999409	0.999813	0.999344
0.030825	1.00328	1.0003	1.00076	1.00157	1.0006
0.031175	1.00195	0.999709	1.00034	1.00074	1.00213
0.031525	1.00137	1.00108	1.0019	0.998726	1.00081
0.0318875	1.00095	1.00023	0.999857	0.997991	1.00082
0.0322375	1.00187	1.00153	0.999633	0.999315	1.00075
0.0326	1.00202	1.00159	0.999096	0.998647	1.00016
0.032975	1.00267	1.0002	0.999802	0.9996	1.00161
0.0333375	1.00249	1.00138	0.998305	0.999604	1.00145
0.0337125	1.00342	1.00283	0.998281	0.998723	1.00377
0.034075	1.00298	1.00162	0.999855	1.00064	1.00176
0.03445	1.00117	1.00051	1.00068	0.999096	1.00322
0.0348375	1.0016	0.999453	1.00022	0.999375	1.00308
0.0352125	1.00298	1.00216	1.00037	1.0001	1.00284
0.0356	1.00373	1.00178	0.999524	1.00029	1.00111
0.035975	1.00303	0.999911	1.00041	0.998742	1.00128
0.0363625	1.00311	1.00014	0.999913	0.999377	1.00253
0.0367625	1.0029	1.00076	0.999684	1.00003	1.00271
0.03715	1.00234	0.999987	1.00122	0.999207	1.00287
0.03755	1.00482	1.00061	1.00121	1.0006	1.00238
0.03795	1.00394	1.00199	1.0021	0.999716	1.00463
0.03835	1.00446	1.00141	0.999931	0.999313	1.00458
0.03875	1.00338	1.00165	1.00193	1.00093	1.00428
0.0391625	1.00414	1.00072	1.00223	1.00078	1.00343
0.039575	1.00397	0.998866	1.00201	1.00122	1.00298
0.0399875	1.00496	0.999116	1.00028	1.00025	1.00538
0.0404	1.00435	1.00148	1.00212	1.0015	1.00343
0.0408125	1.00356	1.00114	1.00114	0.999774	1.0048
0.0412375	1.0036	1.00092	1.00058	1.00032	1.00385
0.0416625	1.0049	1.00261	1.0011	1.00046	1.0023
0.0420875	1.00505	1.00139	1.00202	1.00123	1.00334
0.042525	1.00457	1.00109	1.00156	1.00047	1.00357
0.04295	1.00423	1.00161	1.0019	1.00197	1.0038
0.0433875	1.00521	1.00204	1.00126	0.999776	1.00187
0.043825	1.00532	1.00169	1.00135	1.00026	1.00354
0.044275	1.00686	1.00204	1.00048	1.00033	1.00221
0.0447125	1.00559	1.0014	1.00085	1.0011	1.00292
0.0451625	1.00465	1.00184	0.999429	1.00098	1.00329
0.045625	1.00461	1.00143	1.00122	1.00218	1.00418
0.046075	1.00467	1.00139	1.00194	1.00024	1.00507
0.0465375	1.00464	1.00248	1.0002	1.00089	1.00439
0.0469875	1.0067	1.00111	1.00262	1.00259	1.00383
0.0474625	1.00528	1.00129	1.00223	1.00321	1.00271
0.047925	1.004	1.00216	1.00085	1.00179	1.00418
0.0484	1.00482	1.00226	1.00214	1.00259	1.00379
0.048875	1.00416	1.00134	1.00283	1.00223	1.00437
0.04935	1.00615	1.00141	1.00243	1.00358	1.00419
0.049825	1.00708	1.00217	1.00194	1.00299	1.00387
0.0503125	1.00492	1.00196	1.00149	1.00176	1.00406
0.0508	1.00683	1.00258	1.00216	1.00249	1.00422
0.0512875	1.00534	1.00266	1.00232	1.00316	1.00389
0.0517875	1.00516	1.0044	1.00339	1.00203	1.00476
0.0522875	1.00668	1.00348	1.00224	1.00197	1.00557
0.0527875	1.00645	1.00175	1.00216	1.00164	1.00369
0.0532875	1.00369	1.00156	1.00181	1.0016	1.00384
0.0538	1.00475	1.00164	1.00196	1.00167	1.00449
0.0543125	1.00707	1.00128	1.00252	1.00176	1.0043
0.054825	1.00621	1.00054	1.00231	1.00138	1.00342
0.0553375	1.00695	0.999327	1.00203	1.00133	1.00433
0.0558625	1.00503	1.00161	1.00243	1.00176	1.00433
0.0563875	1.00659	1.00175	1.002	1.00251	1.00453
0.0569125	1.00707	1.00239	1.00177	1.00066	1.00461
0.05745	1.00644	1.00311	1.00146	1.00098	1.00445
0.0579875	1.00773	1.00227	1.00169	1.00258	1.00351
0.058525	1.00713	1.00091	1.00171	1.0018	1.00549
0.059075	1.00625	1.00193	1.00083	1.00215	1.0042
0.059625	1.00719	0.999898	1.00291	1.00167	1.00574
0.060175	1.00711	1.00133	1.0015	1.00124	1.00438
0.060725	1.00693	0.999932	1.00163	1.00047	1.00581
0.0612875	1.00728	1.00125	1.00216	1.00215	1.00507
0.06185	1.00695	1.00268	1.00336	1.00218	1.0059
0.062425	1.00686	1.00154	1.00161	1.00296	1.0052
0.0629875	1.00744	1.00192	1.00234	1.00229	1.00474
0.0635625	1.00813	1.00055	1.00243	1.00211	1.00557
0.06415	1.00893	1.00144	1.00267	1.00195	1.00377
0.064725	1.00676	1.00016	1.00237	1.0017	1.00446
0.0653125	1.00719	1.00259	1.00124	1.00115	1.00525
0.0659125	1.00906	1.00159	1.00185	1.00338	1.00447
0.0665	1.00739	1.00143	1.00263	1.00081	1.00529
0.0671	1.00781	1.00077	1.00165	1.00152	1.00487
0.0677	1.00796	1.00231	1.00341	1.00208	1.00431
0.0683125	1.00676	1.0016	1.00213	1.00205	1.00476
0.068925	1.00653	1.00177	1.00244	1.00288	1.00585
0.0695375	1.00857	1.00316	1.00335	1.00336	1.00582
0.0701625	1.00886	1.00205	1.00212	1.00234	1.00564
0.0707875	1.00786	1.00286	1.00282	1.00308	1.00576
0.0714125	1.00825	1.00045	1.00315	1.00263	1.00579
0.07205	1.00785	1.00119	1.00292	1.00247	1.00531
0.0726875	1.00823	1.00205	1.00305	1.00224	1.00543
0.0733375	1.00796	1.00176	1.00313	1.00359	1.00528
0.073975	1.0081	1.00197	1.00251	1.00196	1.00558
0.074625	1.01004	1.00166	1.00259	1.00206	1.004
0.0752875	1.00907	1.00112	1.00283	1.00261	1.0061
0.07595	1.00795	1.00177	1.00212	1.00146	1.00579
0.0766125	1.00954	1.00133	1.00335	1.00107	1.0061
0.0772875	1.00836	1.0011	1.00333	1.00202	1.00513
0.07795	1.00866	1.00183	1.00189	1.00234	1.00534
0.0786375	1.01008	1.00092	1.00299	1.00147	1.00479
0.0793125	1.01014	1.00132	1.00293	1.0038	1.00625
0.0800125	1.00935	1.00117	1.00322	1.00265	1.00445
0.0807	1.00923	1.00198	1.00365	1.00185	1.00551
0.0814	1.0081	1.002	1.0035	1.00156	1.00452
0.0821	1.00997	1.00227	1.00224	1.00231	1.00456
0.0828125	1.00789	1.003	1.00379	1.00248	1.00493
0.083525	1.00888	1.00224	1.00271	1.00207	1.0048
0.0842375	1.00861	1.00122	1.00321	1.00296	1.0056
0.0849625	1.00968	1.00082	1.00227	1.00311	1.00505
0.0856875	1.01017	1.0024	1.00262	1.00289	1.00519
0.086425	1.00935	1.00196	1.00308	1.00357	1.00644
0.0871625	1.01026	1.00168	1.00299	1.00189	1.00408
0.0879	1.00924	1.00195	1.00271	1.0022	1.00647
0.08865	1.01068	1.00114	1.00388	1.00211	1.00535
0.0894	1.01023	1.00189	1.00454	1.00245	1.00552
0.0901625	1.00974	1.00178	1.00285	1.00275	1.00515
0.090925	1.0105	1.00021	1.00284	1.00182	1.00575
0.0917	1.01133	1.00219	1.00383	1.00299	1.00492
0.0924625	1.01061	1.00144	1.00432	1.00235	1.0054
0.09325	1.0095	1.00141	1.00454	1.00105	1.00563
0.0940375	1.01015	1.0022	1.00399	1.0015	1.00662
0.094825	1.01096	1.00149	1.00411	1.00245	1.00468
0.095625	1.00949	1.0029	1.00244	1.00247	1.00531
0.096425	1.00953	1.00194	1.00516	1.00254	1.00554
0.097225	1.00976	1.00151	1.00359	1.0019	1.00646
0.0980375	1.01086	1.00137	1.00413	1.00098	1.00688
0.0988625	1.01138	1.0019	1.00383	1.00078	1.00619
0.0996875	1.01036	1.00153	1.00398	1.00186	1.00558
0.100512	1.01131	1.00206	1.00386	1.00221	1.00479
0.10135	1.01122	1.00143	1.00465	1.00236	1.00685
0.102187	1.01181	1.00183	1.00336	1.00297	1.0052
0.103037	1.01099	1.00131	1.00355	1.00212	1.00538
0.103887	1.01103	1.00261	1.00414	1.00288	1.0074
0.10475	1.01116	1.00243	1.00479	1.00258	1.00668
0.105613	1.01013	1.00225	1.00404	1.00238	1.00656
0.106487	1.01107	1.00138	1.00321	1.00207	1.00458
0.107363	1.01055	1.00054	1.00339	1.00158	1.00517
0.108237	1.01074	1.00215	1.0052	1.00196	1.00685
0.109125	1.0105	0.999987	1.0045	1.00178	1.00656
0.110025	1.01173	1.00195	1.00486	1.00276	1.00597
0.110925	1.01143	1.00206	1.00421	1.00255	1.00695
0.111837	1.01164	1.00131	1.00389	1.00262	1.00606
0.11275	1.01203	1.00222	1.00499	1.00203	1.00628
0.113675	1.01268	1.00037	1.00305	1.00101	1.0054
0.1146	1.01159	1.00196	1.00402	1.00158	1.0064
0.115525	1.01226	1.00219	1.00469	1.00217	1.00615
0.116462	1.01118	1.00198	1.0043	1.00183	1.00669
0.117413	1.01208	1.00093	1.00533	1.00173	1.00661
0.118363	1.01274	1.00124	1.00463	1.00076	1.00593
0.119325	1.01182	1.00163	1.00471	1.00285	1.00634
0.120288	1.01292	1.00161	1.00461	1.00143	1.0055
0.121262	1.01288	1.00187	1.00433	1.002	1.00606
0.122238	1.01172	1.00077	1.00584	1.00176	1.00606
0.123225	1.01212	1.00146	1.00513	1.00101	1.0062
0.124225	1.01351	1.00222	1.00387	1.00159	1.00656
0.125225	1.01312	1.00036	1.00468	1.00229	1.00803
0.126225	1.01293	1.00057	1.00363	1.00264	1.00641
0.127237	1.0126	1.00132	1.00384	1.00204	1.00663
0.128263	1.0117	1.00184	1.00408	1.00153	1.00583
0.129287	1.01263	1.00139	1.00482	1.00249	1.00619
0.130325	1.01288	1.00252	1.00412	1.00167	1.00739
0.131362	1.01204	1.00123	1.00541	1.00178	1.00575
0.132412	1.01225	1.00155	1.00392	1.00201	1.00583
0.133475	1.01361	1.00174	1.00389	1.00286	1.00717
0.134538	1.01313	1.00228	1.00292	1.00195	1.0066
0.135613	1.01355	1.00081	1.00498	1.00128	1.00596
0.136688	1.01367	1.00126	1.00396	1.00201	1.00613
0.137775	1.01414	1.00202	1.00419	1.00197	1.00729
0.138863	1.01401	1.00261	1.00344	1.00237	1.00605
0.139962	1.0135	1.00222	1.00428	1.00281	1.00693
0.141075	1.01403	1.00258	1.00322	1.00315	1.0073
0.142188	1.0134	1.00256	1.00456	1.00289	1.00639
0.143312	1.01481	1.00164	1.00488	1.00182	1.00585
0.14445	1.01332	1.00143	1.00489	1.00156	1.00686
0.145588	1.01439	1.00098	1.00437	1.00244	1.00687
0.146738	1.0144	1.0023	1.00404	1.00202	1.00702
0.147887	1.01355	1.00172	1.00383	1.00324	1.00726
0.14905	1.01404	1.00257	1.0051	1.00156	1.00656
0.150225	1.01554	1.00175	1.00559	1.00229	1.007
0.151413	1.01515	1.00186	1.0046	1.00319	1.00652
0.1526	1.01444	1.00094	1.00442	1.00294	1.00699
0.153787	1.01467	1.00188	1.00426	1.00162	1.00675
0.155	1.01469	1.00214	1.00495	1.00217	1.00632
0.156212	1.01467	1.00202	1.00465	1.00265	1.00664
0.157425	1.01531	1.00186	1.00481	1.00191	1.0069
0.158662	1.01399	1.00243	1.00448	1.00185	1.0073
0.1599	1.01419	1.0015	1.00501	1.00273	1.00753
0.16115	1.01509	1.00165	1.00527	1.00417	1.00742
0.1624	1.01453	1.00206	1.00557	1.00267	1.00699
0.163662	1.01519	1.00253	1.00469	1.00341	1.00722
0.164937	1.01465	1.00095	1.00453	1.00177	1.00651
0.166225	1.01508	1.00125	1.00501	1.00228	1.00628
0.167513	1.01502	1.00138	1.00454	1.00249	1.00561
0.168812	1.01533	1.00209	1.00447	1.00208	1.00626
0.170125	1.01551	1.00119	1.0055	1.00234	1.00638
0.171438	1.01478	1.00159	1.00421	1.0029	1.00645
0.172762	1.01515	1.00182	1.0045	1.00311	1.00742
0.1741	1.01562	1.001	1.00489	1.00249	1.00712
0.17545	1.01534	1.002	1.00495	1.00178	1.00691
0.1768	1.01642	1.00206	1.00497	1.00203	1.00667
0.178163	1.01569	1.00191	1.00401	1.00308	1.00709
0.179538	1.01633	1.00098	1.00492	1.00318	1.00555
0.180925	1.01658	1.00089	1.00504	1.00302	1.00754
0.182313	1.01521	1.00158	1.00486	1.00246	1.0066
0.183712	1.01586	1.0016	1.00541	1.00108	1.00659
0.185125	1.0156	1.00217	1.00423	1.00315	1.00795
0.18655	1.01661	1.00167	1.00486	1.00311	1.00714
0.187988	1.01652	1.00128	1.00413	1.00288	1.00729
0.189425	1.0153	1.00119	1.00492	1.00324	1.00694
0.190875	1.01587	1.00214	1.00481	1.00292	1.00636
0.192337	1.01599	1.00127	1.00404	1.00208	1.00666
0.193813	1.01619	1.00212	1.00466	1.00257	1.00781
0.195287	1.01659	1.00171	1.00495	1.00262	1.00714
0.196788	1.0164	1.00197	1.00498	1.00297	1.0074
0.198288	1.01615	1.00167	1.00539	1.00311	1.00698
0.1998	1.01648	1.0012	1.00492	1.00348	1.00729
0.201325	1.01661	1.00222	1.00529	1.00264	1.00741
0.202863	1.01673	1.00184	1.00534	1.00388	1.00572
0.2044	1.01733	1.00152	1.00484	1.00233	1.00668
0.205962	1.01696	1.00222	1.00492	1.00299	1.00693
0.207525	1.01759	1.00157	1.00503	1.00313	1.00742
0.2091	1.01811	1.00115	1.00462	1.00336	1.00751
0.210688	1.01683	1.00192	1.00471	1.00367	1.00825
0.212288	1.01755	1.00164	1.00471	1.00259	1.0068
0.2139	1.0184	1.00143	1.00542	1.00314	1.00715
0.215525	1.01721	1.00107	1.00481	1.00363	1.00683
0.21715	1.01716	1.00187	1.00497	1.00352	1.00751
0.2188	1.01782	1.00128	1.00487	1.00353	1.00754
0.22045	1.01731	1.00067	1.00507	1.00222	1.00727
0.222125	1.01814	1.00187	1.00599	1.00219	1.00737
0.2238	1.01864	1.00107	1.0045	1.00325	1.00746
0.225488	1.01856	1.00197	1.0055	1.00245	1.00719
0.227187	1.01886	1.00214	1.00451	1.0038	1.00793
0.2289	1.01781	1.00179	1.00566	1.00274	1.00675
0.230625	1.01884	1.00152	1.00542	1.00301	1.00733
0.232362	1.01907	1.00124	1.00586	1.00305	1.0076
0.234113	1.01908	1.00122	1.0056	1.00328	1.00709
0.235875	1.01883	1.00076	1.00538	1.00342	1.00647
0.23765	1.01888	1.00221	1.00518	1.00223	1.00763
0.239438	1.01917	1.00148	1.00549	1.00261	1.00724
0.241238	1.01874	1.00158	1.00499	1.00229	1.00755
0.24305	1.01836	1.00207	1.005	1.00304	1.00717
0.244862	1.01855	1.00183	1.00548	1.00307	1.00684
0.2467	1.01908	1.00204	1.00595	1.00314	1.00678
0.24855	1.0192	1.00146	1.0047	1.00361	1.00706
0.250412	1.01932	1.00139	1.0055	1.00297	1.00723
0.252288	1.01898	1.00277	1.00539	1.00294	1.00669
0.254175	1.01979	1.00163	1.00549	1.00306	1.00741
0.256075	1.01904	1.00137	1.00536	1.00339	1.00775
0.257987	1.01954	1.0006	1.00518	1.0028	1.00747
0.259912	1.01922	1.00143	1.00602	1.00308	1.00748
0.261862	1.01952	1.00184	1.00553	1.0032	1.00724
0.263813	1.02035	1.00198	1.00494	1.00381	1.00769
0.265775	1.01992	1.00171	1.00566	1.00237	1.00755
0.267763	1.02028	1.00084	1.00542	1.00379	1.00772
0.26975	1.02016	1.00223	1.00588	1.00273	1.00771
0.271762	1.02039	1.00173	1.00542	1.00338	1.008
0.273787	1.01992	1.00052	1.00646	1.00378	1.00739
0.275825	1.02006	1.00145	1.00572	1.00347	1.00744
0.277875	1.0202	1.00181	1.00506	1.00317	1.00738
0.279938	1.02034	1.00171	1.00605	1.00351	1.00738
0.282012	1.02029	1.0009	1.00545	1.00295	1.00742
0.284113	1.02022	1.00146	1.00556	1.00292	1.00748
0.286213	1.02046	1.00154	1.00586	1.00339	1.00719
0.288337	1.02058	1.00132	1.00536	1.00322	1.00747
0.290475	1.0206	1.00158	1.00578	1.00318	1.00719
0.292625	1.02064	1.00092	1.00555	1.00286	1.00759
0.2948	1.02108	1.00153	1.00545	1.00307	1.00782
0.296975	1.0211	1.00161	1.00546	1.00351	1.00718
0.299175	1.02094	1.00196	1.00549	1.00353	1.00789
0.301387	1.02092	1.00196	1.00566	1.00393	1.00753
0.303613	1.02117	1.00138	1.00591	1.00328	1.00839
0.305862	1.02173	1.00186	1.00534	1.0031	1.00815
0.308113	1.02066	1.00087	1.00605	1.00326	1.00868
0.310387	1.02162	1.00155	1.00569	1.00364	1.00748
0.312687	1.02102	1.00187	1.00506	1.0031	1.00739
0.314988	1.02176	1.00129	1.00614	1.00277	1.00741
0.317313	1.02153	1.00194	1.00574	1.00349	1.00747
0.31965	1.02135	1.0007	1.00594	1.00313	1.00822
0.322	1.02248	1.00176	1.00543	1.00319	1.00771
0.324375	1.02194	1.00131	1.00567	1.00278	1.00793
0.326762	1.0218	1.00141	1.00554	1.00313	1.00763
0.329163	1.02247	1.00126	1.00525	1.00349	1.00882
0.331587	1.02249	1.00141	1.00601	1.00299	1.00865
0.334025	1.02226	1.00229	1.00621	1.00442	1.00846
0.336475	1.02224	1.00161	1.00621	1.0032	1.00756
0.33895	1.02245	1.00199	1.00591	1.00284	1.00827
0.341437	1.02203	1.00169	1.00606	1.00285	1.00776
0.343937	1.02231	1.00145	1.00596	1.00333	1.00786
0.346462	1.02227	1.0011	1.00638	1.00305	1.0076
0.349	1.02228	1.00201	1.00601	1.00343	1.00823
0.351563	1.0228	1.00222	1.00571	1.00341	1.00854
0.354138	1.02227	1.00112	1.0059	1.00322	1.00815
0.356725	1.02277	1.00135	1.00608	1.00324	1.00858
0.359338	1.02292	1.00155	1.00641	1.00334	1.00778
0.361975	1.02256	1.00178	1.0064	1.00348	1.0083
0.364612	1.02376	1.00188	1.00668	1.00399	1.00857
0.367287	1.0235	1.00168	1.00659	1.0039	1.00867
0.369975	1.02309	1.00128	1.00591	1.00386	1.00856
0.372675	1.02393	1.0016	1.00631	1.00308	1.00777
0.3754	1.02389	1.00206	1.00565	1.00336	1.00882
0.378137	1.02343	1.00163	1.00628	1.00368	1.00878
0.3809	1.02321	1.00211	1.00627	1.00328	1.00841
0.383675	1.02392	1.00093	1.00665	1.00316	1.00887
0.386475	1.02468	1.0013	1.00556	1.00339	1.00838
0.389288	1.02364	1.00122	1.0059	1.0028	1.00881
0.392125	1.02421	1.00198	1.00627	1.00354	1.00886
0.394987	1.02364	1.00111	1.00681	1.0031	1.00908
0.397862	1.02458	1.00194	1.00622	1.00374	1.00784
0.40075	1.02438	1.00225	1.00669	1.00281	1.00836
0.403675	1.02451	1.00153	1.0066	1.00341	1.00892
0.406612	1.02451	1.00146	1.00628	1.00327	1.00895
0.409562	1.02474	1.00238	1.00687	1.00344	1.00902
0.412537	1.02467	1.00162	1.00636	1.00423	1.00859
0.415538	1.02432	1.0019	1.00642	1.00392	1.0091
0.418563	1.02539	1.0011	1.00725	1.00347	1.00891
0.4216	1.0249	1.00175	1.00686	1.00384	1.00883
0.424663	1.02489	1.00188	1.00627	1.00382	1.00899
0.42775	1.02493	1.00163	1.00674	1.00403	1.00854
0.43085	1.02496	1.00091	1.00669	1.00396	1.00868
0.433975	1.02574	1.00237	1.00668	1.00335	1.00872
0.437125	1.02575	1.00179	1.00765	1.00356	1.00922
0.440288	1.02591	1.00188	1.00663	1.00382	1.00865
0.443475	1.02581	1.00087	1.00634	1.00393	1.00904
0.446687	1.02558	1.00158	1.00636	1.0031	1.00819
0.449925	1.02547	1.00128	1.00679	1.00376	1.00946
0.453187	1.02551	1.00164	1.00736	1.0035	1.00916
0.456463	1.02563	1.00132	1.00687	1.00401	1.00916
0.459763	1.02649	1.00134	1.00644	1.00332	1.00906
0.463087	1.02602	1.00164	1.00673	1.00344	1.00894
0.466437	1.02655	1.0014	1.00686	1.00348	1.00912
0.469813	1.02647	1.00182	1.00666	1.00332	1.00921
0.473213	1.02582	1.00169	1.00674	1.00341	1.00852
0.476625	1.02653	1.00135	1.00692	1.00323	1.00874
0.480075	1.0266	1.00157	1.00665	1.00381	1.00922
0.483537	1.02673	1.0016	1.00681	1.00376	1.00889
0.487025	1.02659	1.0017	1.00698	1.00365	1.00942
0.490537	1.02635	1.00174	1.00688	1.00275	1.00885
0.494075	1.02668	1.00201	1.0071	1.00375	1.00953
0.497638	1.02731	1.00186	1.00736	1.00337	1.00904
0.501225	1.02711	1.00147	1.00704	1.00397	1.00979
0.504838	1.02724	1.00123	1.00744	1.00407	1.00959
0.508488	1.02715	1.00145	1.00725	1.00372	1.00874
0.51215	1.0274	1.00199	1.00725	1.00382	1.00896
0.515837	1.02779	1.00164	1.00735	1.00359	1.00961
0.51955	1.02751	1.0021	1.00682	1.00345	1.00897
0.523287	1.0276	1.00136	1.00729	1.00373	1.00883
0.52705	1.02752	1.00135	1.00712	1.00397	1.0099
0.53085	1.02719	1.00112	1.00695	1.00425	1.00955
0.534662	1.02803	1.00147	1.00771	1.00331	1.00919
0.538513	1.02831	1.00141	1.00718	1.00398	1.00981
0.542375	1.02813	1.00196	1.00732	1.00363	1.00952
0.546275	1.0281	1.00138	1.00742	1.00432	1.00977
0.5502	1.02837	1.00157	1.00763	1.00361	1.00939
0.55415	1.02846	1.00162	1.00745	1.0045	1.00994
0.558137	1.02804	1.00176	1.00717	1.00394	1.00974
0.562137	1.02826	1.00159	1.0075	1.0038	1.00931
0.566175	1.02868	1.00177	1.00815	1.00379	1.0098
0.570238	1.02876	1.00141	1.00757	1.004	1.00983
0.574337	1.02871	1.00173	1.00755	1.00375	1.00927
0.57845	1.02926	1.00093	1.00759	1.00389	1.01019
0.5826	1.02874	1.00178	1.0071	1.0039	1.00948
0.586775	1.02903	1.00174	1.00787	1.00407	1.00957
0.590988	1.02907	1.00154	1.008	1.00383	1.00962
0.595225	1.02901	1.00112	1.0078	1.00365	1.0099
0.599487	1.02958	1.00147	1.00801	1.00434	1.01007
0.603775	1.02946	1.00079	1.0077	1.00382	1.01016
0.6081	1.02949	1.00154	1.00754	1.00376	1.00977
0.61245	1.0291	1.00169	1.00747	1.00476	1.00988
0.616838	1.02971	1.00172	1.0077	1.00418	1.00986
0.62125	1.02983	1.00117	1.0075	1.00375	1.0101
0.6257	1.02969	1.00119	1.0078	1.00423	1.00941
0.630175	1.0301	1.00128	1.00786	1.00449	1.01015
0.634687	1.03059	1.00096	1.00727	1.00429	1.00999
0.639225	1.03017	1.00157	1.00791	1.00362	1.00981
0.643788	1.0303	1.00122	1.00835	1.00448	1.0098
0.648387	1.03054	1.00168	1.00801	1.00424	1.00982
0.653025	1.03084	1.00176	1.00788	1.00413	1.0102
0.657687	1.03055	1.00172	1.00808	1.00427	1.00995
0.662387	1.03056	1.00129	1.00757	1.00369	1.01019
0.667113	1.03078	1.00095	1.00839	1.00408	1.01001
0.671875	1.03054	1.00107	1.00804	1.00391	1.01008
0.676675	1.03078	1.00183	1.00772	1.00395	1.01054
0.6815	1.03092	1.00154	1.00818	1.00386	1.01021
0.686363	1.03134	1.00176	1.00826	1.00381	1.01035
0.691262	1.03154	1.00125	1.00834	1.0045	1.01018
0.696187	1.03122	1.00129	1.0079	1.00392	1.01037
0.701163	1.03201	1.00161	1.00815	1.00413	1.00989
0.70615	1.03125	1.00127	1.00822	1.00431	1.00991
0.711187	1.03106	1.00161	1.00841	1.00437	1.01035
0.716263	1.03148	1.00203	1.00831	1.00407	1.01074
0.721362	1.03168	1.00179	1.00779	1.00389	1.0106
0.7265	1.03226	1.00099	1.0085	1.00382	1.01033
0.731675	1.0318	1.00085	1.00809	1.00436	1.01011
0.736888	1.03203	1.0013	1.00843	1.00459	1.01028
0.742137	1.03178	1.00171	1.00833	1.00416	1.01087
0.747413	1.03211	1.0016	1.00836	1.00422	1.01025
0.752738	1.03222	1.00164	1.00862	1.00421	1.0103
0.758088	1.03264	1.00129	1.00831	1.004	1.01023
0.763488	1.0324	1.00138	1.00787	1.00425	1.01055
0.768912	1.03277	1.00156	1.00826	1.00453	1.01075
0.774387	1.03255	1.00177	1.00848	1.00454	1.01034
0.779887	1.03262	1.00123	1.00877	1.004	1.01112
0.785438	1.03307	1.00135	1.00855	1.00463	1.01072
0.791013	1.03286	1.00148	1.00878	1.0044	1.01087
0.796637	1.0333	1.00168	1.00873	1.00415	1.01071
0.8023	1.03305	1.00162	1.00854	1.00439	1.01096
0.808	1.03315	1.00135	1.00869	1.00456	1.0098
0.813738	1.0337	1.00153	1.0084	1.00448	1.01083
0.819512	1.03318	1.00198	1.00889	1.00456	1.01064
0.825338	1.03327	1.00153	1.00893	1.00437	1.01085
0.8312	1.03352	1.00127	1.00866	1.00458	1.0103
0.8371	1.0335	1.00153	1.00859	1.00455	1.01044
0.843037	1.03369	1.00151	1.0086	1.00408	1.01073
0.849025	1.03378	1.00158	1.00889	1.00424	1.01061
0.85505	1.03406	1.00117	1.00893	1.00452	1.01096
0.861112	1.03398	1.00168	1.00934	1.00462	1.01076
0.867212	1.03439	1.00132	1.00909	1.00433	1.01085
0.873362	1.03395	1.00137	1.00924	1.00405	1.01082
0.879562	1.03423	1.00133	1.00905	1.00471	1.01088
0.8858	1.03457	1.00188	1.00908	1.00413	1.01129
0.892075	1.03446	1.00126	1.0091	1.00429	1.01144
0.8984	1.03424	1.00126	1.00914	1.00442	1.01088
0.904763	1.03455	1.00112	1.00906	1.00468	1.01083
0.911175	1.03458	1.00139	1.00908	1.00422	1.01073
0.917625	1.03453	1.00126	1.00943	1.00445	1.01119
0.924125	1.03495	1.00153	1.00901	1.00411	1.01113
0.930675	1.03513	1.0017	1.00951	1.00479	1.01129
0.937262	1.03495	1.0013	1.00914	1.00447	1.01101
0.9439	1.03515	1.0013	1.00976	1.00417	1.01109
0.950575	1.03543	1.0013	1.00954	1.00464	1.0109
0.9573	1.03541	1.00173	1.00949	1.00498	1.01127
0.964075	1.03546	1.00148	1.00914	1.00444	1.0111
0.9709	1.03575	1.00166	1.00936	1.00423	1.01118
0.977775	1.03584	1.0016	1.00924	1.00451	1.01103
0.984688	1.03586	1.00183	1.00986	1.00426	1.01105
0.99165	1.03591	1.0011	1.00936	1.00457	1.01113
0.998662	1.03595	1.00176	1.00947	1.00445	1.01087
1.00573	1.03607	1.00136	1.00951	1.00433	1.01086
1.01284	1.03632	1.00132	1.00973	1.00482	1.01112
1.01999	1.03636	1.00137	1.0096	1.00456	1.0112
1.0272	1.03671	1.00153	1.00954	1.00464	1.01139
1.03446	1.03642	1.00179	1.0093	1.00522	1.01172
1.04177	1.03657	1.00153	1.0097	1.0047	1.01162
1.04912	1.03688	1.0012	1.00993	1.0048	1.01143
1.05654	1.03673	1.00172	1.00996	1.00479	1.01169
1.064	1.03702	1.00106	1.00982	1.00477	1.01147
1.07151	1.03678	1.00126	1.0098	1.00424	1.01167
1.07909	1.03679	1.00155	1.00983	1.0049	1.01122
1.0867	1.03745	1.00123	1.00992	1.00499	1.0117
1.09438	1.03748	1.00149	1.00976	1.00479	1.01152
1.1021	1.03738	1.0012	1.00981	1.00529	1.01142
1.10987	1.03749	1.00152	1.00991	1.00492	1.01164
1.1177	1.03755	1.00187	1.0102	1.00465	1.01168
1.12559	1.03774	1.0014	1.00986	1.00486	1.01182
1.13354	1.03794	1.00179	1.01006	1.00509	1.01182
1.14153	1.03809	1.00113	1.00996	1.00505	1.01198
1.14957	1.03769	1.00153	1.00996	1.00478	1.01124
1.15769	1.03811	1.00162	1.0106	1.00475	1.0119
1.16585	1.03836	1.00125	1.01021	1.0047	1.01152
1.17408	1.03839	1.00175	1.01032	1.00475	1.01164
1.18235	1.0383	1.00163	1.01011	1.00485	1.01176
1.19069	1.03834	1.00182	1.01001	1.00467	1.01171
1.19907	1.0385	1.00162	1.01044	1.00485	1.01203
1.20753	1.03883	1.00122	1.01055	1.00504	1.01215
1.21604	1.03887	1.00125	1.01037	1.00496	1.01167
1.2246	1.03867	1.00186	1.01026	1.00502	1.01195
1.23322	1.03922	1.0016	1.01071	1.00503	1.01188
1.24191	1.03887	1.00152	1.01021	1.00497	1.01208
1.25066	1.03892	1.00179	1.01038	1.00475	1.01163
1.25947	1.03909	1.00159	1.01047	1.0047	1.0122
1.26834	1.03972	1.00137	1.01093	1.00501	1.01123
1.27727	1.03976	1.00171	1.01041	1.00502	1.01208
1.28626	1.03954	1.0017	1.01087	1.00514	1.01191
1.29531	1.03959	1.00164	1.01061	1.00501	1.01192
1.30444	1.03986	1.00131	1.01095	1.005	1.01192
1.31361	1.03991	1.0014	1.01091	1.00527	1.01206
1.32286	1.03976	1.0016	1.01093	1.00501	1.01216
1.33216	1.04004	1.0017	1.01081	1.005	1.01213
1.34154	1.04003	1.00105	1.01089	1.00499	1.01162
1.35098	1.04055	1.0015	1.01112	1.00514	1.01211
1.36047	1.03996	1.00151	1.01118	1.00473	1.01206
1.37005	1.04048	1.00181	1.01079	1.00504	1.01217
1.37969	1.04061	1.00164	1.01118	1.00539	1.012
1.38939	1.0406	1.00129	1.01086	1.00518	1.012
1.39915	1.04069	1.00155	1.01109	1.00506	1.01206
1.40899	1.0408	1.0014	1.01148	1.00485	1.01249
1.4189	1.04096	1.00184	1.01135	1.00521	1.01224
1.42887	1.04113	1.00145	1.01128	1.00512	1.01185
1.43891	1.04084	1.00146	1.01149	1.00515	1.01222
1.44903	1.0413	1.00148	1.01148	1.00532	1.01195
1.45921	1.04147	1.00123	1.01175	1.00557	1.01253
1.46946	1.0415	1.00165	1.01141	1.00521	1.01212
1.47979	1.04136	1.00154	1.01154	1.00532	1.01237
1.49019	1.04125	1.00143	1.01173	1.00487	1.01253
1.50065	1.04182	1.00151	1.01183	1.00534	1.01272
1.51119	1.04206	1.00145	1.01177	1.00537	1.01251
1.52181	1.04244	1.00157	1.01184	1.00539	1.01235
1.5325	1.04232	1.00174	1.01181	1.00557	1.01253
1.54325	1.04264	1.00146	1.01183	1.00509	1.0124
1.55409	1.04242	1.0015	1.01171	1.00522	1.01251
1.565	1.04256	1.00161	1.01201	1.00515	1.01264
1.57599	1.0425	1.00139	1.01189	1.00513	1.01267
1.58705	1.0423	1.0014	1.01217	1.0052	1.01243
1.59819	1.04295	1.00139	1.01229	1.00527	1.01281
1.60941	1.0429	1.0015	1.01198	1.0053	1.01275
1.6207	1.04286	1.00145	1.0121	1.00529	1.01252
1.63207	1.0429	1.00175	1.01221	1.00513	1.01241
1.64353	1.0429	1.00145	1.01228	1.00531	1.01238
1.65506	1.04311	1.00161	1.01244	1.00593	1.01241
1.66667	1.04321	1.00153	1.01216	1.00558	1.01251
1.67836	1.04358	1.00159	1.01221	1.00528	1.01271
1.69014	1.04366	1.00131	1.01227	1.00525	1.01266
1.70199	1.04354	1.00135	1.01261	1.00557	1.0127
1.71393	1.04376	1.00144	1.01223	1.00572	1.01273
1.72594	1.0437	1.00152	1.01271	1.00555	1.01275
1.73805	1.04413	1.00182	1.0126	1.00545	1.01256
1.75022	1.04423	1.0013	1.01286	1.00571	1.01275
1.7625	1.04401	1.0013	1.01276	1.00552	1.01276
1.77486	1.04406	1.00138	1.01269	1.00553	1.01278
1.7873	1.04435	1.00127	1.01263	1.00579	1.01306
1.79982	1.04451	1.00123	1.01273	1.00572	1.01294
1.81244	1.04453	1.00119	1.01297	1.00537	1.01297
1.82514	1.04437	1.00146	1.01244	1.00565	1.01253
1.83794	1.04458	1.00175	1.01268	1.00524	1.01289
1.85081	1.04469	1.0015	1.01289	1.00588	1.01264
1.86378	1.04479	1.00164	1.01294	1.00585	1.01289
1.87684	1.04484	1.00151	1.01342	1.00574	1.01327
1.88999	1.04474	1.00139	1.01286	1.00571	1.01298
1.90322	1.0453	1.0011	1.01319	1.00582	1.01304
1.91655	1.04503	1.00128	1.01321	1.00561	1.01316
1.92998	1.04529	1.00149	1.01305	1.00581	1.01291
1.9435	1.04513	1.00159	1.01345	1.00573	1.01313
1.9571	1.04554	1.00156	1.01326	1.00582	1.01284
1.97081	1.04566	1.00133	1.01325	1.00574	1.01287
1.98461	1.04566	1.00181	1.01364	1.00588	1.01317
1.9985	1.04558	1.00153	1.01361	1.00584	1.01281
2.0125	1.04579	1.0014	1.01333	1.00558	1.01334
2.02659	1.046	1.00131	1.01347	1.00573	1.0132
2.04078	1.04603	1.00156	1.01353	1.00598	1.01311
2.05506	1.04631	1.00121	1.01331	1.00617	1.01341
2.06944	1.04624	1.00164	1.01353	1.0058	1.01336
2.08393	1.04618	1.00126	1.01397	1.00601	1.01296
2.09851	1.04634	1.00137	1.01369	1.00575	1.01337
2.11319	1.04639	1.00181	1.01362	1.00618	1.01317
2.12797	1.04634	1.0015	1.01371	1.00595	1.01298
2.14286	1.04673	1.00133	1.01369	1.00594	1.0134
2.15786	1.04665	1.00146	1.0139	1.00624	1.01332
2.17296	1.04688	1.00174	1.01353	1.00597	1.01354
2.18816	1.04677	1.00138	1.01364	1.00608	1.01294
2.20346	1.04689	1.00125	1.01379	1.00607	1.01347
2.21887	1.04748	1.00132	1.0138	1.00616	1.01309
2.2344	1.04694	1.00142	1.01397	1.00636	1.01349
2.25003	1.04744	1.00146	1.0139	1.00612	1.01348
2.26576	1.04756	1.00133	1.01397	1.00642	1.01331
2.2816	1.04739	1.00152	1.01401	1.00613	1.01345
2.29755	1.04737	1.00154	1.01396	1.00623	1.01353
2.31363	1.0477	1.00146	1.01421	1.00629	1.01356
2.3298	1.0477	1.00137	1.01416	1.00614	1.01313
2.34609	1.04774	1.00128	1.01435	1.00594	1.0136
2.36249	1.04779	1.00127	1.01429	1.00614	1.01333
2.379	1.04774	1.0014	1.0141	1.0065	1.01362
2.39563	1.04804	1.0013	1.0143	1.00608	1.01337
2.41237	1.04802	1.00145	1.01458	1.0063	1.01352
2.42924	1.04832	1.00157	1.01427	1.00651	1.01351
2.44621	1.04826	1.00142	1.0145	1.00619	1.0133
2.4633	1.04854	1.00117	1.01474	1.00623	1.01349
2.48051	1.0482	1.00118	1.01469	1.00622	1.01355
2.49785	1.04853	1.00123	1.01479	1.00619	1.01381
2.5153	1.04849	1.00122	1.01478	1.00641	1.01357
2.53288	1.04867	1.00135	1.01483	1.00639	1.01358
2.55058	1.04861	1.00155	1.01475	1.0061	1.01351
2.56839	1.04872	1.00171	1.01525	1.00611	1.01377
2.58634	1.04891	1.00133	1.01526	1.00648	1.01356
2.6044	1.04895	1.00133	1.01543	1.00613	1.01371
2.62259	1.04893	1.00131	1.01536	1.00662	1.01384
2.64091	1.04912	1.00157	1.01521	1.00616	1.01348
2.65935	1.04912	1.0015	1.01544	1.00622	1.01394
2.67793	1.04918	1.00121	1.01513	1.00638	1.01374
2.69662	1.04922	1.00156	1.0153	1.00642	1.01393
2.71546	1.04919	1.00139	1.01547	1.00625	1.01355
2.73443	1.04935	1.0014	1.01542	1.00653	1.0137
2.75351	1.04956	1.00136	1.01584	1.00628	1.01381
2.77274	1.04974	1.00133	1.01552	1.00664	1.01371
2.7921	1.04953	1.00147	1.0156	1.00648	1.01359
2.81159	1.04965	1.00115	1.01571	1.00648	1.01381
2.83121	1.04978	1.00166	1.01594	1.00635	1.01365
2.85098	1.04974	1.00143	1.01608	1.0063	1.01379
2.87087	1.04995	1.00155	1.01592	1.00652	1.01375
2.89091	1.04996	1.00155	1.01585	1.00631	1.01388
2.9111	1.05027	1.00133	1.01585	1.00633	1.01387
2.93141	1.05004	1.00143	1.016	1.00653	1.01388
2.95187	1.05033	1.00152	1.01627	1.00673	1.01393
2.97248	1.05028	1.00159	1.01626	1.00662	1.01399
2.99321	1.05036	1.00156	1.01626	1.00633	1.01403
3.0141	1.05026	1.00166	1.01628	1.00643	1.01386
3.03514	1.0505	1.00163	1.0166	1.00643	1.01392
3.05631	1.05052	1.00178	1.01634	1.00654	1.01381
3.07764	1.0508	1.00148	1.01666	1.00638	1.01408
3.0991	1.0508	1.0016	1.01657	1.00641	1.01418
3.12072	1.05102	1.00134	1.0164	1.00633	1.01419
3.1425	1.05104	1.00146	1.01644	1.00656	1.01385
3.16441	1.05083	1.00163	1.0165	1.00647	1.0142
3.18649	1.05108	1.00164	1.01691	1.00626	1.01384
3.20871	1.05112	1.00147	1.01669	1.00649	1.01423
3.2311	1.05124	1.00166	1.01681	1.00639	1.01425
3.25364	1.05129	1.00177	1.01677	1.00658	1.01411
3.27632	1.05141	1.00154	1.01696	1.00644	1.0143
3.29918	1.05144	1.00181	1.01705	1.00641	1.01425
3.32218	1.05148	1.00168	1.01718	1.00668	1.01412
3.34535	1.05163	1.00174	1.01703	1.00671	1.01405
3.36867	1.05146	1.00178	1.01696	1.00635	1.01416
3.39216	1.05171	1.00158	1.01709	1.00669	1.01407
3.41581	1.05182	1.00171	1.01735	1.00652	1.01423
3.43964	1.0518	1.00168	1.01729	1.00651	1.01406
3.46361	1.05201	1.00171	1.0173	1.0065	1.01398
3.48776	1.05207	1.0017	1.01745	1.00671	1.01428
3.51207	1.05203	1.00157	1.01751	1.00643	1.01414
3.53656	1.05213	1.00163	1.01755	1.00674	1.01407
3.56121	1.05216	1.00172	1.01772	1.00657	1.01401
3.58604	1.05243	1.00172	1.01764	1.00674	1.01401
3.61104	1.05226	1.00153	1.01755	1.00663	1.01432
3.6362	1.05218	1.00143	1.01764	1.00638	1.01439
3.66155	1.05241	1.00127	1.01787	1.00669	1.01398
3.68706	1.05278	1.00137	1.01768	1.00673	1.01437
3.71276	1.05264	1.00143	1.01793	1.00649	1.01421
3.73864	1.05265	1.00155	1.01822	1.0066	1.01403
3.76469	1.05279	1.00149	1.01803	1.00658	1.01443
3.79093	1.05296	1.0016	1.01812	1.00678	1.01447
3.81734	1.05282	1.00149	1.01825	1.0066	1.01427
3.84394	1.05305	1.00157	1.01807	1.0067	1.01436
3.87072	1.05311	1.00161	1.01827	1.00689	1.0141
3.89769	1.05306	1.00138	1.01849	1.00679	1.01444
3.92485	1.0533	1.00182	1.01851	1.00656	1.01424
3.95219	1.05326	1.00163	1.01859	1.00691	1.01427
3.97972	1.05331	1.00156	1.01838	1.00677	1.01417
4.00745	1.05347	1.00159	1.01854	1.00688	1.01417
4.03536	1.05368	1.00165	1.01868	1.00664	1.01441
4.06348	1.05342	1.00153	1.01866	1.00679	1.01439
4.09177	1.05364	1.00162	1.01901	1.00701	1.01434
4.12029	1.05374	1.0016	1.01893	1.00682	1.01433
4.14899	1.0537	1.0016	1.01887	1.00695	1.0143
4.17788	1.05368	1.00167	1.019	1.00671	1.01434
4.20697	1.05373	1.00171	1.01909	1.00691	1.01428
4.23628	1.054	1.00179	1.01899	1.00686	1.01423
4.26578	1.05376	1.0016	1.0191	1.00665	1.01453
4.29549	1.05395	1.00166	1.01928	1.00714	1.01426
4.3254	1.0542	1.0018	1.01928	1.00694	1.01448
4.35553	1.05399	1.0016	1.01918	1.00655	1.01441
4.38585	1.05398	1.00193	1.01926	1.00701	1.01465
4.41639	1.0543	1.00165	1.01948	1.00688	1.01435
4.44715	1.05428	1.0016	1.0194	1.00661	1.01444
4.47811	1.05411	1.0017	1.01956	1.00707	1.01446
4.50929	1.05437	1.00173	1.01945	1.00708	1.0144
4.54069	1.0545	1.00184	1.01953	1.00715	1.01448
4.5723	1.05444	1.00164	1.01983	1.00698	1.01439
4.60413	1.05462	1.00166	1.01974	1.00711	1.01469
4.63619	1.05448	1.00175	1.01988	1.00695	1.01454
4.66846	1.05456	1.00179	1.02008	1.00711	1.01454
4.70096	1.05454	1.00157	1.02001	1.00714	1.01456
4.73368	1.05494	1.00181	1.01992	1.00708	1.01469
4.76664	1.05463	1.00177	1.02009	1.00706	1.01456
4.79981	1.0549	1.00191	1.02013	1.00712	1.01457
4.83322	1.05496	1.0016	1.02016	1.00709	1.01466
4.86686	1.05517	1.00183	1.02008	1.00712	1.01467
4.90074	1.05522	1.00173	1.02031	1.00713	1.01442
4.93485	1.05516	1.00182	1.02037	1.00711	1.01458
4.96919	1.05528	1.00185	1.02031	1.00706	1.0145
5.00378	1.05533	1.0018	1.02052	1.007	1.01448
5.0386	1.0553	1.00174	1.02052	1.00706	1.01453
5.07366	1.05539	1.0018	1.02067	1.00718	1.01447
5.10896	1.05543	1.0019	1.02068	1.007	1.0146
5.14453	1.05539	1.00179	1.0207	1.0071	1.01469
5.18033	1.05565	1.00202	1.02086	1.00684	1.01467
5.21636	1.05581	1.00201	1.021	1.0072	1.01465
5.25266	1.05558	1.00199	1.02114	1.00714	1.01447
5.28921	1.0557	1.00191	1.02112	1.00711	1.01459
5.32601	1.0558	1.0019	1.02115	1.0072	1.01464
5.36307	1.05584	1.00183	1.02132	1.00725	1.01465
5.40039	1.05603	1.002	1.02129	1.00715	1.01467
5.43795	1.056	1.00178	1.02151	1.00703	1.01476
5.47579	1.05608	1.00166	1.0217	1.00725	1.01478
5.51389	1.05614	1.00166	1.02181	1.00738	1.01462
5.55224	1.05594	1.00179	1.02183	1.00749	1.01452
5.59086	1.05623	1.00189	1.02176	1.0072	1.01475
5.62976	1.05637	1.0016	1.02211	1.00745	1.01486
5.66892	1.05613	1.00153	1.02191	1.00754	1.01456
5.70835	1.05633	1.00167	1.02202	1.00757	1.0147
5.74806	1.05633	1.00161	1.02215	1.00756	1.01479
5.78805	1.05662	1.00181	1.02216	1.00765	1.01473
5.8283	1.05639	1.00157	1.02214	1.00763	1.01473
5.86884	1.05667	1.00156	1.02252	1.00769	1.01471
5.90966	1.0568	1.00166	1.02256	1.00754	1.01471
5.95076	1.05689	1.00168	1.02241	1.00756	1.01457
5.99215	1.0569	1.00145	1.02243	1.0076	1.01482
6.03382	1.05693	1.00163	1.02253	1.00762	1.01478
6.07579	1.05688	1.0014	1.02272	1.00764	1.01475
6.11805	1.057	1.00158	1.02275	1.00761	1.01475
6.16059	1.05709	1.00168	1.02281	1.00763	1.01467
6.20344	1.05697	1.0016	1.02293	1.00783	1.01479
6.24657	1.05704	1.00169	1.0229	1.00782	1.01496
6.29001	1.05717	1.00151	1.02293	1.00794	1.01493
6.33375	1.0571	1.00166	1.02318	1.00782	1.0148
6.37779	1.05724	1.00179	1.02309	1.00788	1.01494
6.42214	1.05717	1.0016	1.02318	1.00779	1.01508
6.46679	1.05735	1.00165	1.02324	1.00781	1.01488
6.51176	1.05731	1.0016	1.02339	1.00795	1.01511
6.55704	1.05738	1.00168	1.02357	1.00791	1.01504
6.60262	1.05719	1.00164	1.0236	1.00799	1.01495
6.64853	1.05742	1.00147	1.02372	1.0078	1.01494
6.69475	1.0575	1.00177	1.02373	1.008	1.01489
6.7413	1.05755	1.00167	1.02373	1.00789	1.01504
6.78816	1.05749	1.00157	1.02395	1.0079	1.01498
6.83535	1.05771	1.00159	1.02392	1.00809	1.01488
6.88287	1.05752	1.00156	1.02388	1.00801	1.01499
6.93073	1.05778	1.00158	1.02395	1.008	1.01515
6.9789	1.05773	1.00157	1.02405	1.0081	1.01491
7.02741	1.05776	1.00164	1.02413	1.00794	1.01491
7.07626	1.05776	1.00173	1.02448	1.00782	1.01503
7.12546	1.05796	1.00162	1.02438	1.00805	1.01504
7.17499	1.05798	1.00174	1.02449	1.00802	1.01504
7.22486	1.05797	1.00182	1.02454	1.00806	1.0151
7.27507	1.05797	1.00163	1.02443	1.00791	1.01508
7.32565	1.05802	1.00178	1.02475	1.00797	1.01496
7.37656	1.05822	1.00148	1.0249	1.008	1.01501
7.42784	1.05813	1.00175	1.02479	1.00812	1.01504
7.47946	1.05814	1.00157	1.0249	1.00812	1.01504
7.53145	1.05826	1.00152	1.02499	1.008	1.01503
7.58379	1.05824	1.00165	1.02504	1.00802	1.01519
7.6365	1.05845	1.00159	1.02508	1.00811	1.01488
7.68956	1.05831	1.00167	1.0252	1.00795	1.01513
7.74301	1.05829	1.00166	1.02528	1.00814	1.01498
7.79681	1.05851	1.00163	1.0252	1.0082	1.01512
7.851	1.05841	1.00171	1.02533	1.00823	1.01518
7.90556	1.05853	1.00182	1.02546	1.00827	1.01526
7.9605	1.05846	1.00177	1.02553	1.00827	1.01529
8.01581	1.05851	1.00168	1.02571	1.00816	1.01523
8.07151	1.0587	1.00174	1.02556	1.00835	1.01541
8.1276	1.05863	1.00166	1.02568	1.00833	1.0153
8.18409	1.05852	1.00175	1.02594	1.00846	1.01533
8.24095	1.05847	1.00166	1.0259	1.00831	1.0154
8.29821	1.0586	1.00167	1.02577	1.00826	1.01544
8.35588	1.05852	1.00186	1.02598	1.00829	1.01535
8.41393	1.05879	1.00182	1.02606	1.00848	1.01528
8.47239	1.05864	1.00179	1.02606	1.00828	1.01528
8.53126	1.05863	1.00161	1.02624	1.00853	1.01527
8.59054	1.05882	1.00179	1.02632	1.00841	1.01537
8.65021	1.05892	1.00172	1.02628	1.00849	1.0153
8.71031	1.05888	1.00169	1.02661	1.00857	1.01547
8.77084	1.05902	1.00166	1.02664	1.00851	1.01573
8.83176	1.05889	1.00181	1.02674	1.00829	1.01562
8.89312	1.05902	1.00185	1.02693	1.00842	1.01552
8.95491	1.05891	1.00178	1.0269	1.00854	1.01554
9.01713	1.05918	1.00173	1.02687	1.00853	1.01556
9.07976	1.05915	1.00186	1.02711	1.00858	1.01552
9.14284	1.05924	1.00178	1.02731	1.00858	1.01552
9.20635	1.05915	1.00161	1.02716	1.00861	1.01561
9.2703	1.05919	1.00168	1.02724	1.00857	1.01564
9.3347	1.05933	1.00179	1.02718	1.0084	1.01558
9.39955	1.05953	1.00169	1.02729	1.00858	1.01571
9.46484	1.0592	1.00167	1.02752	1.00859	1.01572
9.53059	1.05946	1.0016	1.02747	1.00855	1.01568
9.59679	1.0594	1.00164	1.02757	1.00875	1.01563
9.66345	1.05938	1.00176	1.0278	1.00861	1.01554
9.73057	1.05944	1.00176	1.02768	1.00877	1.01562
9.79816	1.05962	1.00172	1.02794	1.0088	1.01564
9.86621	1.05959	1.00176	1.02793	1.0087	1.01571
9.93474	1.05955	1.00182	1.02809	1.00907	1.01573
10.0037	1.05977	1.00166	1.02802	1.00896	1.01565
10.0732	1.05975	1.0017	1.02807	1.00899	1.01576
10.1432	1.05992	1.00167	1.02841	1.00903	1.01564
10.2136	1.05974	1.00168	1.02825	1.00899	1.01567
10.2846	1.05997	1.00171	1.02834	1.00912	1.01572
10.356	1.05989	1.00172	1.02847	1.00897	1.01585
10.4279	1.05985	1.00188	1.0285	1.00909	1.01574
10.5003	1.05992	1.0019	1.0286	1.00902	1.01582
10.5733	1.05994	1.00183	1.02859	1.0093	1.01577
10.6467	1.05992	1.00189	1.02874	1.0092	1.01579
10.7206	1.06003	1.00172	1.02874	1.00929	1.01575
10.7951	1.06005	1.00199	1.02886	1.00907	1.01588
10.8701	1.06008	1.0019	1.02902	1.00918	1.01583
10.9455	1.06022	1.00197	1.02913	1.00923	1.01583
11.0216	1.06018	1.00186	1.02921	1.00913	1.0159
11.0981	1.06014	1.00188	1.02921	1.00923	1.0159
11.1751	1.06025	1.0019	1.02931	1.00925	1.01595
11.2528	1.06023	1.00184	1.02941	1.00916	1.0159
11.3309	1.06018	1.00168	1.02938	1.00933	1.0159
11.4096	1.06014	1.00188	1.02957	1.00928	1.01599
11.4888	1.06036	1.00181	1.02965	1.00941	1.01599
11.5686	1.06024	1.00191	1.02977	1.00926	1.01613
11.6489	1.06028	1.00187	1.02984	1.00949	1.016
11.7298	1.06034	1.00183	1.03003	1.00952	1.01605
11.8112	1.06035	1.00172	1.03005	1.00959	1.01605
11.8932	1.06033	1.00181	1.03012	1.00953	1.01607
11.9758	1.06041	1.00179	1.03018	1.00961	1.01604
12.059	1.06043	1.00173	1.0301	1.00966	1.01614
12.1427	1.06038	1.00183	1.03023	1.00957	1.01614
12.227	1.06047	1.00195	1.03039	1.00962	1.01613
12.3119	1.0606	1.00192	1.03047	1.0096	1.01621
12.3974	1.0606	1.00196	1.03066	1.00963	1.0163
12.4834	1.06066	1.00201	1.03058	1.00963	1.01633
12.5701	1.06067	1.00189	1.03076	1.00975	1.01634
12.6574	1.0606	1.00189	1.03084	1.00971	1.01643
12.7453	1.06069	1.00193	1.03084	1.00971	1.0163
12.8337	1.06067	1.00183	1.03099	1.00981	1.01626
12.9228	1.06066	1.00191	1.03114	1.00983	1.01631
13.0126	1.0607	1.00176	1.03121	1.00979	1.01647
13.1029	1.06063	1.00175	1.03133	1.00977	1.0164
13.1939	1.0607	1.00178	1.03135	1.00998	1.01651
13.2855	1.06084	1.00163	1.03157	1.00994	1.01652
13.3777	1.06107	1.00171	1.03161	1.00995	1.01648
13.4706	1.0609	1.00174	1.03176	1.00993	1.01653
13.5641	1.06099	1.00166	1.03178	1.01001	1.01651
13.6582	1.06086	1.00162	1.03187	1.00995	1.01649
13.753	1.0609	1.00162	1.03196	1.00999	1.01644
13.8485	1.06079	1.00168	1.03194	1.01007	1.01643
13.9446	1.0609	1.0017	1.0321	1.00998	1.0165
14.0414	1.06083	1.0017	1.03219	1.0101	1.01656
14.1389	1.06084	1.00185	1.03221	1.01	1.0165
14.2371	1.06087	1.00186	1.03226	1.01033	1.01639
14.3359	1.0609	1.00178	1.03233	1.01007	1.01649
14.4354	1.06087	1.00191	1.03233	1.01013	1.01647
14.5356	1.06105	1.00194	1.0325	1.01024	1.01661
14.6365	1.06101	1.00194	1.0326	1.01024	1.01662
14.7381	1.06114	1.00183	1.03263	1.01002	1.01651
14.8404	1.06109	1.00183	1.03271	1.01024	1.0166
14.9434	1.06104	1.00188	1.03281	1.01036	1.01653
15.0471	1.06109	1.00182	1.03293	1.01025	1.01663
15.1516	1.06108	1.00175	1.03298	1.01028	1.0167
15.2567	1.06106	1.00192	1.03298	1.01047	1.01666
15.3626	1.06118	1.00189	1.03302	1.01038	1.01664
15.4692	1.06104	1.00187	1.03314	1.01038	1.01678
15.5766	1.06123	1.00193	1.03306	1.01062	1.0169
15.6847	1.06124	1.00191	1.0333	1.01053	1.01682
15.7936	1.06116	1.00204	1.03339	1.01069	1.01694
15.9032	1.06115	1.00189	1.03345	1.01063	1.01701
16.0136	1.0612	1.00197	1.03361	1.01066	1.01697
16.1247	1.06143	1.00199	1.03363	1.01074	1.01701
16.2366	1.06152	1.00196	1.03361	1.01068	1.01694
16.3493	1.06132	1.00192	1.03371	1.01084	1.01704
16.4628	1.06128	1.00187	1.03381	1.01086	1.01702
16.577	1.06133	1.002	1.03394	1.01075	1.01705
16.6921	1.06127	1.0021	1.03405	1.01087	1.01714
16.8079	1.06129	1.00193	1.03412	1.01081	1.01715
16.9245	1.0613	1.002	1.03413	1.01082	1.01731
17.042	1.06153	1.00188	1.03421	1.01086	1.01721
17.1603	1.06143	1.00191	1.03437	1.01098	1.01716
17.2794	1.0614	1.00175	1.03435	1.01108	1.01723
17.3993	1.06152	1.00189	1.03439	1.01109	1.01718
17.52	1.06148	1.00178	1.03446	1.01104	1.01711
17.6416	1.06151	1.00172	1.03459	1.01117	1.01712
17.764	1.06176	1.00187	1.03465	1.0113	1.01721
17.8873	1.06172	1.00182	1.03478	1.01129	1.0171
18.0114	1.06173	1.0018	1.03487	1.01132	1.01717
18.1364	1.06174	1.00175	1.03497	1.01144	1.01726
18.2623	1.06197	1.00174	1.03507	1.01135	1.0173
18.389	1.06196	1.00167	1.0352	1.01147	1.0172
18.5166	1.06198	1.00166	1.03543	1.01148	1.01723
18.6451	1.06203	1.00184	1.03539	1.01147	1.01721
18.7745	1.06193	1.00177	1.03553	1.01165	1.0173
18.9047	1.06189	1.0017	1.03559	1.01156	1.01728
19.0359	1.062	1.00193	1.03564	1.01161	1.01737
19.168	1.06193	1.00176	1.03569	1.01175	1.01732
19.301	1.06198	1.00181	1.03567	1.01172	1.01731
19.4349	1.06195	1.00181	1.0357	1.01181	1.01733
19.5698	1.06195	1.00178	1.03583	1.01172	1.01736
19.7056	1.06199	1.0018	1.03572	1.01179	1.01741
19.8423	1.06208	1.00194	1.03589	1.01182	1.01736
20	1.06214	1.00187	1.03601	1.01195	1.01734

## Sheet: Fig.4h
Time (s)	Buffer control	No antibiotic	GE81112	EDE	KSG
0.0050375	4.97103	4.98582	4.99419	4.99081	4.97892
0.0051375	4.976	4.98116	4.98812	4.98979	4.97928
0.0052375	4.98182	4.98026	4.99289	4.99068	4.9944
0.00535	4.98711	4.98944	4.98189	4.98384	4.98406
0.00545	4.98313	4.98742	4.98059	4.9744	4.98403
0.0055625	4.98175	4.98363	4.97604	4.9829	4.98209
0.0056625	4.97897	4.98177	4.97081	4.97415	4.97031
0.005775	4.97731	4.97349	4.97449	4.9753	4.96839
0.0058875	4.98075	4.96961	4.96997	4.96955	4.98323
0.006	4.98214	4.96737	4.97104	4.96861	4.97525
0.0061125	4.97952	4.97497	4.96487	4.95773	4.97194
0.0062125	4.97419	4.97846	4.9607	4.9584	4.97575
0.006325	4.98559	4.96502	4.96326	4.95575	4.97446
0.0064375	4.98274	4.97533	4.95476	4.95516	4.97062
0.0065625	4.98511	4.97056	4.95821	4.95273	4.95982
0.006675	4.9808	4.95533	4.9538	4.95517	4.96068
0.0067875	4.97481	4.95542	4.95137	4.95373	4.96301
0.0069	4.98572	4.95782	4.94968	4.96643	4.97109
0.007025	4.993	4.95465	4.9409	4.95094	4.95958
0.0071375	4.97734	4.95746	4.94531	4.9462	4.95344
0.0072625	4.96896	4.9588	4.94233	4.94184	4.9636
0.007375	4.97886	4.95604	4.94652	4.94254	4.96137
0.0075	4.97356	4.94645	4.94032	4.94306	4.96422
0.007625	4.97576	4.95289	4.94259	4.94477	4.95088
0.0077375	4.97233	4.9545	4.93589	4.93297	4.94419
0.0078625	4.9591	4.9553	4.93875	4.93112	4.95655
0.0079875	4.97128	4.95365	4.92792	4.93942	4.954
0.0081125	4.98126	4.95561	4.93562	4.93557	4.94728
0.0082375	4.98401	4.95548	4.92432	4.93656	4.94621
0.0083625	4.98511	4.94908	4.93019	4.94114	4.94981
0.0084875	4.97471	4.94498	4.93216	4.93879	4.94059
0.008625	4.9709	4.93647	4.93814	4.93513	4.93974
0.00875	4.97647	4.94241	4.9267	4.93562	4.94703
0.008875	4.96937	4.95412	4.91407	4.93316	4.94156
0.0090125	4.96897	4.94361	4.92462	4.9253	4.9336
0.0091375	4.97866	4.938	4.92525	4.92678	4.93673
0.009275	4.97036	4.93051	4.91654	4.92898	4.93655
0.0094125	4.96443	4.93749	4.91592	4.92767	4.92888
0.0095375	4.9716	4.9303	4.92592	4.92962	4.93811
0.009675	4.97121	4.93603	4.93285	4.92051	4.93435
0.0098125	4.96836	4.92476	4.92126	4.92424	4.93245
0.00995	4.98058	4.93242	4.90919	4.92274	4.92628
0.0100875	4.9852	4.93641	4.91502	4.92354	4.91541
0.010225	4.96285	4.93202	4.90676	4.91528	4.91999
0.010375	4.96258	4.92667	4.90661	4.91282	4.92073
0.0105125	4.97458	4.92193	4.89588	4.92265	4.90598
0.01065	4.96959	4.92938	4.91057	4.9157	4.9115
0.0108	4.97152	4.9255	4.90654	4.91571	4.91026
0.0109375	4.97643	4.93198	4.90915	4.9108	4.90941
0.0110875	4.97261	4.92052	4.90944	4.90787	4.91189
0.0112375	4.97747	4.92516	4.89859	4.91284	4.90962
0.011375	4.9748	4.9116	4.90535	4.91746	4.91502
0.011525	4.97127	4.91761	4.89919	4.90855	4.90457
0.011675	4.97034	4.91718	4.89659	4.91085	4.90605
0.011825	4.97185	4.91905	4.89288	4.91043	4.89801
0.011975	4.97871	4.91641	4.90084	4.90353	4.89336
0.012125	4.97377	4.90997	4.89899	4.90308	4.90166
0.0122875	4.97899	4.90473	4.89694	4.8982	4.9037
0.0124375	4.97434	4.91166	4.89492	4.89841	4.89489
0.0126	4.97259	4.91109	4.90213	4.9055	4.89402
0.01275	4.97708	4.90546	4.89146	4.90991	4.88651
0.0129125	4.97972	4.89997	4.89154	4.90393	4.87462
0.0130625	4.98999	4.90782	4.89875	4.90683	4.88925
0.013225	4.98133	4.91278	4.89068	4.90381	4.88409
0.0133875	4.98014	4.90731	4.88179	4.89778	4.8686
0.01355	4.97533	4.89948	4.89103	4.8914	4.88407
0.0137125	4.98134	4.89954	4.89542	4.89715	4.8788
0.013875	4.9831	4.89531	4.88283	4.89926	4.87126
0.0140375	4.97405	4.8937	4.88466	4.89802	4.87266
0.0142125	4.97615	4.89597	4.88343	4.8974	4.88132
0.014375	4.98151	4.89463	4.88485	4.89761	4.8781
0.01455	4.9811	4.90066	4.87847	4.89232	4.87136
0.0147125	4.97017	4.90145	4.87338	4.89269	4.86838
0.0148875	4.97722	4.89412	4.87641	4.8837	4.86563
0.0150625	4.96777	4.89197	4.88274	4.89687	4.86566
0.0152375	4.98867	4.89195	4.88319	4.9016	4.86752
0.0154125	4.98875	4.89246	4.87923	4.88847	4.86124
0.0155875	4.9811	4.88777	4.87171	4.88663	4.86168
0.0157625	4.98561	4.88783	4.87491	4.89863	4.86677
0.0159375	4.97764	4.88411	4.88096	4.89839	4.86412
0.016125	4.98078	4.88361	4.87025	4.89778	4.85591
0.0163	4.96853	4.87534	4.89166	4.90222	4.8558
0.0164875	4.97676	4.87822	4.87407	4.89304	4.86331
0.0166625	4.98173	4.8842	4.87509	4.88835	4.85862
0.01685	4.97429	4.87353	4.87039	4.88326	4.85111
0.0170375	4.98365	4.88257	4.87847	4.88785	4.85399
0.017225	4.98521	4.88126	4.87598	4.89168	4.85057
0.0174125	4.97156	4.87003	4.87391	4.89267	4.85486
0.0176	4.98542	4.87336	4.86969	4.883	4.84482
0.0178	4.98233	4.86514	4.86773	4.88126	4.84592
0.0179875	4.98505	4.8724	4.87714	4.88758	4.84291
0.0181875	4.99097	4.8728	4.8742	4.89487	4.84724
0.018375	4.9805	4.8712	4.86576	4.89098	4.85047
0.018575	4.98495	4.87695	4.86032	4.8979	4.83453
0.018775	4.99366	4.86371	4.86875	4.8848	4.83463
0.018975	4.98526	4.86496	4.86978	4.88729	4.8415
0.019175	4.99551	4.87041	4.86838	4.8803	4.83807
0.019375	4.98268	4.86288	4.86551	4.89267	4.82715
0.019575	4.97516	4.86016	4.86898	4.87805	4.83053
0.0197875	4.98064	4.86005	4.86179	4.88126	4.83047
0.0199875	4.9794	4.8579	4.85729	4.88469	4.83141
0.0202	4.98182	4.86605	4.86299	4.88699	4.82117
0.0204125	4.98836	4.85974	4.85441	4.88098	4.82479
0.020625	4.97673	4.8584	4.85416	4.87897	4.82685
0.0208375	4.97838	4.8548	4.8559	4.88354	4.81518
0.02105	4.98364	4.85407	4.85756	4.88215	4.81944
0.0212625	4.97208	4.86113	4.85759	4.88614	4.82334
0.021475	4.97984	4.85567	4.85572	4.88033	4.8231
0.0217	4.9827	4.84419	4.86328	4.87878	4.81277
0.0219125	4.97956	4.84451	4.86164	4.87538	4.80845
0.0221375	4.98789	4.84948	4.86737	4.88671	4.81953
0.0223625	4.99044	4.84642	4.86227	4.88485	4.81052
0.0225875	4.99013	4.84974	4.84932	4.87322	4.80948
0.0228125	4.99475	4.84908	4.85735	4.87843	4.81228
0.0230375	4.97774	4.83241	4.85745	4.87427	4.81182
0.0232625	4.98409	4.83954	4.84809	4.87528	4.80741
0.0235	4.97678	4.83832	4.85183	4.87965	4.80745
0.023725	4.98396	4.84618	4.85873	4.87373	4.8121
0.0239625	4.97937	4.83638	4.85384	4.87847	4.81148
0.0242	4.97663	4.84098	4.84903	4.87462	4.79708
0.0244375	4.98864	4.82914	4.84916	4.88354	4.80106
0.024675	4.97938	4.83283	4.84755	4.8766	4.79871
0.0249125	4.98211	4.83687	4.84683	4.87833	4.80001
0.02515	4.98555	4.83229	4.85241	4.87761	4.80331
0.0254	4.98826	4.82873	4.85015	4.87261	4.79124
0.02565	4.98835	4.82712	4.85904	4.87495	4.79283
0.0258875	4.98031	4.8344	4.84827	4.8716	4.78389
0.0261375	4.96944	4.83588	4.84152	4.86766	4.79248
0.0263875	4.97701	4.82176	4.84257	4.87486	4.79231
0.02665	4.98145	4.82411	4.8465	4.87092	4.78664
0.0269	4.98577	4.82448	4.84703	4.86444	4.78806
0.02715	4.98577	4.8224	4.84457	4.86766	4.78334
0.0274125	4.97682	4.82579	4.8428	4.86637	4.78304
0.027675	4.98991	4.82448	4.83969	4.8727	4.78084
0.0279375	4.98572	4.82476	4.83738	4.86421	4.78409
0.0282	4.97669	4.81564	4.83712	4.86491	4.77614
0.0284625	4.97864	4.82089	4.84285	4.86449	4.77705
0.028725	4.97812	4.8195	4.84136	4.86583	4.77011
0.029	4.98251	4.81488	4.84137	4.86398	4.76927
0.0292625	4.98	4.81907	4.83771	4.8681	4.77173
0.0295375	4.98004	4.80364	4.83809	4.86388	4.77219
0.0298125	4.97411	4.79932	4.83139	4.86118	4.77778
0.0300875	4.97773	4.81724	4.83983	4.86921	4.77291
0.0303625	4.9755	4.81567	4.83559	4.86972	4.7727
0.03065	4.98293	4.80354	4.83387	4.85954	4.76612
0.030925	4.97285	4.8018	4.83523	4.85928	4.7694
0.0312125	4.97176	4.80291	4.8417	4.8602	4.76512
0.0315	4.96842	4.80506	4.83407	4.86344	4.7518
0.0317875	4.97693	4.80709	4.82731	4.86744	4.76519
0.032075	4.98604	4.79829	4.84429	4.86329	4.76562
0.0323625	4.9731	4.79589	4.84072	4.86979	4.7581
0.0326625	4.97614	4.80248	4.83333	4.86388	4.75997
0.03295	4.97974	4.80213	4.82848	4.85869	4.75449
0.03325	4.97064	4.80735	4.83721	4.8627	4.75775
0.03355	4.97524	4.79669	4.83305	4.86161	4.75189
0.03385	4.97199	4.79631	4.83986	4.86834	4.74653
0.0341625	4.96727	4.80123	4.8281	4.86454	4.74886
0.0344625	4.97506	4.799	4.83269	4.85412	4.74117
0.034775	4.97712	4.79658	4.83232	4.86048	4.74598
0.0350875	4.97717	4.79267	4.82929	4.86575	4.74601
0.0354	4.98302	4.79171	4.82951	4.86329	4.74565
0.0357125	4.97744	4.79505	4.83918	4.85825	4.74976
0.036025	4.98042	4.78986	4.83005	4.86575	4.74846
0.03635	4.98685	4.78535	4.83294	4.86339	4.74167
0.0366625	4.97706	4.79385	4.82893	4.85898	4.73665
0.0369875	4.98703	4.79721	4.82742	4.85546	4.73482
0.0373125	4.9817	4.78537	4.82577	4.86219	4.73819
0.0376375	4.99185	4.78174	4.82444	4.85755	4.73111
0.037975	4.98	4.78183	4.82202	4.86275	4.74325
0.0383	4.98057	4.77553	4.81749	4.85897	4.73025
0.0386375	4.98286	4.77562	4.8254	4.85635	4.73767
0.038975	4.98213	4.78108	4.81882	4.85473	4.74479
0.0393125	4.98797	4.7789	4.82387	4.86252	4.74235
0.0396625	4.98856	4.77789	4.81786	4.85898	4.73655
0.04	4.98705	4.77424	4.82806	4.85037	4.72658
0.04035	4.98444	4.76779	4.82188	4.85544	4.72775
0.0407	4.97488	4.77103	4.81452	4.85583	4.72847
0.04105	4.9943	4.77035	4.82257	4.85231	4.72845
0.0414	4.98955	4.76973	4.82605	4.86006	4.73391
0.0417625	4.98619	4.77046	4.81939	4.85597	4.72216
0.042125	4.99295	4.77037	4.81442	4.84701	4.72872
0.042475	4.9907	4.76369	4.82048	4.85269	4.7228
0.04285	4.98317	4.7633	4.8211	4.86022	4.7315
0.0432125	4.98812	4.75497	4.80947	4.85907	4.71879
0.043575	4.98648	4.75369	4.81634	4.84955	4.72567
0.04395	4.98237	4.76184	4.81908	4.85611	4.71894
0.044325	4.9782	4.76	4.81427	4.85276	4.71868
0.0447	4.98234	4.75209	4.81759	4.85015	4.72025
0.045075	4.97835	4.76046	4.8111	4.85318	4.72349
0.0454625	4.97998	4.75973	4.81584	4.85609	4.71388
0.04585	4.98509	4.75497	4.80601	4.85163	4.72251
0.0462375	4.98543	4.75705	4.81675	4.85412	4.71044
0.046625	4.98441	4.75005	4.80873	4.85067	4.70848
0.0470125	4.97958	4.7478	4.81099	4.85281	4.71099
0.0474125	4.98362	4.75039	4.81118	4.85316	4.71041
0.0478125	4.98373	4.75517	4.81353	4.85046	4.7121
0.0482125	4.98481	4.75026	4.80649	4.84673	4.7166
0.0486125	4.98135	4.74505	4.80149	4.84342	4.70873
0.049025	4.98637	4.7493	4.80832	4.83852	4.71053
0.049425	4.98522	4.7526	4.80282	4.85206	4.70785
0.0498375	4.97729	4.73816	4.80682	4.85248	4.70621
0.05025	4.98442	4.73236	4.80633	4.84975	4.70852
0.050675	4.97926	4.73107	4.81017	4.84692	4.69882
0.0511	4.9817	4.73404	4.80082	4.84209	4.70378
0.0515125	4.97984	4.7342	4.80755	4.84335	4.70428
0.05195	4.97865	4.73688	4.8107	4.8453	4.69925
0.052375	4.98165	4.72667	4.80246	4.84603	4.7054
0.0528	4.98623	4.73111	4.81105	4.84483	4.70235
0.0532375	4.97412	4.72642	4.80602	4.84321	4.68884
0.053675	4.98454	4.72958	4.79151	4.84143	4.696
0.054125	4.98382	4.73631	4.80242	4.84823	4.69866
0.0545625	4.98799	4.73288	4.79558	4.84138	4.69659
0.0550125	4.98572	4.7255	4.79664	4.84577	4.69776
0.0554625	4.97918	4.72676	4.79156	4.84166	4.69248
0.0559125	4.98802	4.72677	4.80849	4.84382	4.68877
0.056375	4.98143	4.72381	4.79635	4.84739	4.68214
0.0568375	4.98365	4.72226	4.80353	4.84185	4.6889
0.0573	4.98981	4.72141	4.80041	4.84298	4.68732
0.0577625	4.9836	4.71924	4.80102	4.84124	4.68232
0.0582375	4.98334	4.72682	4.80172	4.84054	4.67665
0.0587125	4.98269	4.71573	4.79984	4.83657	4.68855
0.0591875	4.98339	4.71728	4.79108	4.83979	4.68745
0.0596625	4.98071	4.71255	4.7882	4.83577	4.67882
0.06015	4.98268	4.71351	4.79532	4.83561	4.67696
0.0606375	4.9858	4.7067	4.7889	4.83845	4.68528
0.061125	4.98907	4.71213	4.79651	4.83415	4.67871
0.0616125	4.97658	4.71364	4.79082	4.82888	4.68274
0.0621125	4.98213	4.70978	4.79291	4.83549	4.6776
0.0626125	4.98073	4.71201	4.78967	4.83415	4.67679
0.0631125	4.98193	4.7076	4.80023	4.83533	4.67255
0.063625	4.97328	4.70743	4.79074	4.83437	4.67178
0.064125	4.97973	4.70604	4.79283	4.83683	4.67137
0.06465	4.98012	4.70242	4.79114	4.83049	4.67682
0.0651625	4.98559	4.70613	4.79247	4.83932	4.67472
0.0656875	4.98776	4.70824	4.78937	4.8346	4.6666
0.0662125	4.98399	4.70269	4.7871	4.83613	4.67145
0.0667375	4.98663	4.70127	4.79199	4.83031	4.66969
0.0672625	4.98254	4.70292	4.78893	4.83131	4.66773
0.0678	4.981	4.69856	4.78748	4.83251	4.6709
0.0683375	4.98596	4.70457	4.78561	4.83012	4.66676
0.0688875	4.97904	4.69558	4.78545	4.82742	4.66431
0.0694375	4.98221	4.69461	4.78369	4.83	4.66646
0.0699875	4.98496	4.69078	4.79051	4.83021	4.66682
0.0705375	4.98604	4.69235	4.781	4.82181	4.66478
0.0711	4.98073	4.68996	4.78299	4.82137	4.66129
0.0716625	4.98141	4.69037	4.7925	4.82623	4.66056
0.072225	4.98298	4.68591	4.7804	4.82705	4.65619
0.0728	4.9857	4.68821	4.77998	4.82979	4.65461
0.0733625	4.98298	4.68863	4.7786	4.82425	4.65267
0.07395	4.98385	4.69506	4.77756	4.82927	4.65735
0.074525	4.97512	4.68756	4.78075	4.82745	4.65408
0.0751125	4.97604	4.68974	4.78265	4.8206	4.65246
0.0757	4.98239	4.68418	4.78344	4.82292	4.65245
0.0763	4.97603	4.67818	4.77835	4.81743	4.65657
0.0769	4.98737	4.67725	4.77654	4.82019	4.64966
0.0775	4.98636	4.68203	4.78008	4.81822	4.64936
0.0781	4.98418	4.68165	4.78402	4.82296	4.65423
0.0787125	4.98791	4.68231	4.78432	4.81862	4.64565
0.079325	4.98303	4.67436	4.78019	4.82158	4.64387
0.07995	4.98467	4.6683	4.77685	4.82594	4.64699
0.080575	4.9864	4.67616	4.77761	4.81653	4.64251
0.0812	4.98647	4.67478	4.77833	4.82336	4.64261
0.0818375	4.99031	4.67356	4.77703	4.8224	4.63941
0.082475	4.98643	4.67492	4.77324	4.81672	4.63937
0.0831125	4.98295	4.67235	4.77523	4.82134	4.63994
0.08375	4.98176	4.66853	4.78052	4.8166	4.63803
0.0844	4.98752	4.6727	4.76969	4.81797	4.63914
0.0850625	4.98018	4.67219	4.77557	4.81367	4.6353
0.085725	4.98524	4.67308	4.77679	4.81607	4.63574
0.0863875	4.97805	4.66693	4.77613	4.81609	4.63395
0.08705	4.98521	4.66764	4.77615	4.81391	4.63573
0.087725	4.9781	4.66624	4.77172	4.81985	4.63856
0.0884	4.97927	4.67169	4.7717	4.81586	4.63382
0.0890875	4.9786	4.66739	4.77211	4.8143	4.63185
0.089775	4.98247	4.66244	4.7733	4.81323	4.6355
0.0904625	4.98	4.66633	4.7709	4.81579	4.63124
0.0911625	4.97924	4.66196	4.7732	4.8185	4.62523
0.0918625	4.97913	4.66191	4.76963	4.81571	4.62668
0.0925625	4.9769	4.66102	4.7647	4.81022	4.62237
0.093275	4.97927	4.65673	4.77116	4.80811	4.62313
0.0939875	4.97608	4.65675	4.76958	4.80987	4.62134
0.0947125	4.97785	4.65113	4.77004	4.81069	4.62372
0.0954375	4.97595	4.65693	4.77211	4.80905	4.62541
0.096175	4.97582	4.65385	4.76712	4.80947	4.62937
0.0969	4.97919	4.64994	4.76431	4.81417	4.62078
0.09765	4.97766	4.65021	4.76788	4.80921	4.62116
0.0983875	4.9792	4.65533	4.76457	4.80377	4.6148
0.09915	4.97588	4.65158	4.7676	4.80685	4.6168
0.0999	4.97913	4.64842	4.76734	4.81123	4.61135
0.100662	4.97493	4.64875	4.76606	4.80731	4.61253
0.101425	4.9769	4.64677	4.7648	4.80549	4.61256
0.1022	4.97869	4.64773	4.76395	4.80633	4.61237
0.102975	4.97856	4.63926	4.76451	4.80173	4.61077
0.103762	4.9765	4.64474	4.76503	4.80225	4.60849
0.10455	4.97498	4.64575	4.76392	4.80502	4.60604
0.10535	4.97594	4.64083	4.76281	4.80509	4.60228
0.10615	4.97579	4.64022	4.75769	4.80168	4.60533
0.10695	4.98007	4.6419	4.75988	4.80708	4.60034
0.107763	4.98194	4.64085	4.76129	4.80241	4.60655
0.108575	4.97811	4.6416	4.76157	4.80112	4.60356
0.1094	4.97729	4.63367	4.75373	4.8018	4.60258
0.110225	4.98611	4.63885	4.75259	4.80452	4.59807
0.111062	4.97667	4.63443	4.75637	4.79706	4.60159
0.1119	4.97542	4.636	4.75847	4.79873	4.60088
0.11275	4.98041	4.6365	4.75772	4.79753	4.59957
0.1136	4.97646	4.62956	4.75766	4.79798	4.59634
0.11445	4.9778	4.63344	4.74929	4.79641	4.5957
0.115313	4.97369	4.62868	4.75184	4.80124	4.59903
0.116187	4.97763	4.62624	4.76023	4.79769	4.59253
0.117063	4.98384	4.6288	4.75702	4.79711	4.59575
0.117937	4.97726	4.6247	4.75314	4.80044	4.59423
0.118825	4.97536	4.62578	4.7564	4.79047	4.59015
0.119713	4.98073	4.63073	4.74809	4.79906	4.58958
0.120613	4.97836	4.62722	4.75488	4.79465	4.58842
0.121525	4.97978	4.62334	4.75103	4.80067	4.5878
0.122437	4.98226	4.62324	4.75354	4.79692	4.59081
0.12335	4.97759	4.62071	4.74657	4.79375	4.58728
0.124275	4.97705	4.62359	4.74831	4.79213	4.58892
0.125213	4.97794	4.62381	4.74657	4.79608	4.58586
0.12615	4.97566	4.61854	4.745	4.79441	4.57916
0.127088	4.98238	4.61809	4.75071	4.79612	4.58188
0.128037	4.97553	4.61951	4.74444	4.7981	4.57982
0.129	4.96986	4.6164	4.7464	4.79382	4.57865
0.129963	4.97504	4.61233	4.74184	4.79303	4.582
0.130925	4.97577	4.6128	4.75055	4.7923	4.58161
0.1319	4.97371	4.61085	4.74572	4.78789	4.57907
0.132887	4.97847	4.61115	4.7434	4.79345	4.57558
0.133875	4.97682	4.61313	4.74562	4.79432	4.57701
0.134875	4.9753	4.61051	4.74776	4.7896	4.57531
0.135888	4.97531	4.60708	4.74024	4.7931	4.57219
0.136888	4.97606	4.60769	4.73996	4.78629	4.57277
0.137912	4.9762	4.61175	4.74267	4.78751	4.57197
0.138938	4.9784	4.60446	4.74166	4.7881	4.57311
0.139962	4.97695	4.60764	4.73918	4.7892	4.57278
0.141013	4.97695	4.60468	4.73881	4.78857	4.5721
0.14205	4.97493	4.60431	4.73657	4.78749	4.57351
0.143112	4.97488	4.60057	4.73936	4.78433	4.56548
0.144175	4.97353	4.60114	4.73697	4.78608	4.56849
0.145238	4.97795	4.60147	4.74038	4.78488	4.56506
0.146313	4.97614	4.60444	4.73582	4.78726	4.5627
0.1474	4.97461	4.59472	4.7382	4.78252	4.56464
0.148487	4.97428	4.60063	4.73669	4.7836	4.56028
0.149587	4.97916	4.59907	4.7353	4.78216	4.55971
0.1507	4.97646	4.5985	4.74248	4.77822	4.56371
0.151812	4.97536	4.59677	4.7387	4.78196	4.55603
0.152925	4.97276	4.59407	4.73249	4.78179	4.55602
0.154062	4.97421	4.59276	4.73144	4.78235	4.55414
0.1552	4.97353	4.59235	4.73135	4.7793	4.55618
0.156337	4.9764	4.59198	4.72798	4.77783	4.5519
0.1575	4.97712	4.59243	4.73	4.7789	4.55571
0.15865	4.97686	4.59136	4.73015	4.77796	4.54888
0.159825	4.97294	4.58748	4.7333	4.77993	4.55092
0.161	4.97477	4.59209	4.73005	4.7778	4.54708
0.162188	4.97542	4.58727	4.73355	4.77712	4.55052
0.163375	4.97095	4.58679	4.7294	4.7771	4.54696
0.164587	4.97617	4.58547	4.72433	4.77193	4.54726
0.165788	4.97766	4.58731	4.73145	4.77559	4.54664
0.167012	4.97372	4.58422	4.72724	4.77384	4.54624
0.168238	4.97579	4.58463	4.72841	4.77456	4.54848
0.169475	4.97184	4.57733	4.7261	4.771	4.54526
0.170713	4.97337	4.58158	4.7245	4.77348	4.54494
0.171975	4.97575	4.58168	4.7262	4.77179	4.54194
0.173238	4.97772	4.57916	4.72645	4.76926	4.53752
0.1745	4.97851	4.5783	4.72401	4.77236	4.53965
0.175775	4.9754	4.57942	4.72115	4.77297	4.54116
0.177062	4.9751	4.57582	4.72568	4.77065	4.53919
0.178363	4.97394	4.57639	4.71549	4.76867	4.53889
0.179675	4.97312	4.57459	4.72559	4.7675	4.53629
0.180988	4.97593	4.57618	4.71707	4.76996	4.5386
0.182313	4.97669	4.57123	4.71838	4.77365	4.53486
0.183637	4.97583	4.57202	4.7211	4.77015	4.53324
0.184988	4.97436	4.57002	4.71946	4.76286	4.53289
0.186338	4.97169	4.57011	4.72305	4.76412	4.53399
0.1877	4.97808	4.57056	4.71654	4.76387	4.53251
0.189063	4.97498	4.56876	4.71965	4.76741	4.53023
0.19045	4.97687	4.56942	4.71997	4.76509	4.53218
0.191838	4.97424	4.56453	4.72085	4.7652	4.52747
0.193237	4.97832	4.56797	4.71579	4.76595	4.52917
0.19465	4.97432	4.56263	4.71439	4.76243	4.52491
0.196063	4.97736	4.56546	4.71434	4.76156	4.52032
0.197488	4.97548	4.56274	4.71757	4.76354	4.52385
0.198925	4.97557	4.56132	4.71551	4.76128	4.52539
0.200375	4.97747	4.56054	4.71588	4.76056	4.52367
0.201837	4.97689	4.56037	4.71412	4.76056	4.52319
0.2033	4.97621	4.55878	4.71057	4.76297	4.52165
0.204787	4.9742	4.56008	4.71144	4.75741	4.51935
0.206275	4.97631	4.55751	4.71295	4.76173	4.52013
0.207775	4.97953	4.55478	4.71183	4.75995	4.51854
0.209275	4.97779	4.5535	4.71256	4.75552	4.51671
0.2108	4.97772	4.55621	4.70492	4.75917	4.51681
0.212325	4.97642	4.55611	4.70657	4.75777	4.51404
0.213875	4.97579	4.55299	4.70684	4.7565	4.51297
0.215425	4.97199	4.5522	4.71039	4.75762	4.51171
0.216988	4.97588	4.55114	4.7113	4.75359	4.51217
0.218562	4.97363	4.55101	4.71025	4.75446	4.50944
0.22015	4.97495	4.55438	4.70841	4.75448	4.5073
0.221738	4.97504	4.55061	4.70459	4.75286	4.50789
0.22335	4.97634	4.55087	4.70283	4.75096	4.50445
0.224963	4.97607	4.55013	4.70485	4.74815	4.50493
0.226588	4.97737	4.54866	4.70334	4.75021	4.50172
0.228237	4.97893	4.54303	4.70334	4.75218	4.50336
0.229888	4.97578	4.54393	4.70212	4.75291	4.50097
0.23155	4.97574	4.54668	4.69995	4.74885	4.50468
0.233225	4.97331	4.54364	4.70368	4.74726	4.49997
0.234912	4.97238	4.54291	4.70031	4.7496	4.49865
0.2366	4.97606	4.54067	4.70506	4.74711	4.49898
0.238312	4.97613	4.54036	4.69817	4.747	4.49959
0.240038	4.97272	4.53756	4.69755	4.74334	4.50094
0.241763	4.97455	4.53489	4.69339	4.74667	4.49822
0.243512	4.97539	4.53836	4.69734	4.74528	4.49481
0.245275	4.97417	4.5406	4.69712	4.74587	4.4964
0.247038	4.97335	4.53828	4.69668	4.74576	4.49514
0.248825	4.97411	4.53976	4.6926	4.74479	4.49371
0.250612	4.97906	4.53181	4.69346	4.74031	4.49273
0.252425	4.97441	4.53628	4.69242	4.74263	4.49104
0.254238	4.97604	4.53231	4.69473	4.74048	4.48845
0.256075	4.97513	4.53175	4.69638	4.74	4.48965
0.257912	4.97374	4.531	4.69229	4.73832	4.48978
0.259775	4.97459	4.53035	4.69171	4.73972	4.48651
0.26165	4.97426	4.5312	4.68848	4.74073	4.49091
0.263525	4.97292	4.53201	4.69003	4.73928	4.48741
0.265425	4.97581	4.53046	4.69047	4.73728	4.48435
0.267338	4.97517	4.52646	4.68554	4.74043	4.48857
0.26925	4.9724	4.52793	4.68773	4.73778	4.48089
0.271188	4.97572	4.52477	4.6879	4.73672	4.48121
0.273138	4.97548	4.52575	4.68465	4.73621	4.48174
0.2751	4.97629	4.52429	4.68697	4.73405	4.48123
0.277075	4.97795	4.52384	4.68717	4.73621	4.47672
0.279063	4.97632	4.52299	4.6884	4.73484	4.47728
0.281075	4.97793	4.52305	4.68249	4.73076	4.47928
0.283087	4.97639	4.51987	4.68391	4.73416	4.47947
0.285125	4.97662	4.52189	4.68197	4.73294	4.47503
0.287163	4.97018	4.52212	4.68342	4.73079	4.47516
0.289225	4.97742	4.51846	4.6823	4.73147	4.47394
0.2913	4.97277	4.51912	4.68024	4.73022	4.47502
0.293388	4.97372	4.51806	4.68104	4.72938	4.47208
0.295487	4.97521	4.5169	4.67956	4.7283	4.46956
0.297612	4.97802	4.5151	4.68296	4.72706	4.47032
0.299738	4.97205	4.51775	4.67841	4.72755	4.46769
0.301888	4.97709	4.51725	4.67768	4.72678	4.46802
0.30405	4.97431	4.51146	4.67854	4.72692	4.46919
0.306225	4.97321	4.51248	4.67672	4.72689	4.46493
0.308425	4.97357	4.51247	4.67545	4.7218	4.4648
0.310625	4.97762	4.51377	4.67868	4.7202	4.46957
0.31285	4.97421	4.51263	4.6743	4.72014	4.46295
0.315087	4.97476	4.51285	4.67055	4.72107	4.46527
0.317338	4.97456	4.51185	4.67625	4.72203	4.46601
0.319613	4.96976	4.51057	4.67153	4.72164	4.46002
0.3219	4.97377	4.50755	4.66813	4.71948	4.46275
0.3242	4.97497	4.50754	4.67134	4.71718	4.46175
0.326512	4.976	4.50656	4.6736	4.72075	4.4605
0.32885	4.97586	4.5054	4.672	4.71823	4.45871
0.331187	4.97508	4.50483	4.67162	4.71945	4.46074
0.333562	4.97433	4.50548	4.66934	4.71641	4.45601
0.335938	4.97173	4.50488	4.66716	4.71863	4.45804
0.338338	4.97466	4.50539	4.67134	4.71657	4.45524
0.34075	4.97687	4.5026	4.66536	4.71467	4.45478
0.343188	4.97045	4.50181	4.66617	4.71453	4.45165
0.345638	4.97105	4.50251	4.66519	4.71277	4.45144
0.3481	4.97509	4.50228	4.66428	4.71565	4.45151
0.350575	4.97423	4.49831	4.66781	4.71342	4.45042
0.353075	4.97123	4.49821	4.66616	4.71331	4.44999
0.3556	4.97035	4.50023	4.6656	4.70953	4.4458
0.358125	4.97704	4.4989	4.66198	4.71352	4.44661
0.360675	4.9726	4.49938	4.65924	4.70866	4.44998
0.36325	4.97535	4.4965	4.6602	4.7097	4.44677
0.365838	4.9724	4.49505	4.66132	4.70868	4.44691
0.368437	4.97652	4.49472	4.65843	4.70599	4.4434
0.371062	4.97655	4.49568	4.65901	4.70747	4.44068
0.373713	4.97738	4.49727	4.6569	4.7084	4.44584
0.376363	4.97918	4.49646	4.6577	4.70676	4.44054
0.37905	4.97417	4.4915	4.65466	4.70899	4.44409
0.381738	4.9705	4.49184	4.65472	4.70725	4.44439
0.384463	4.9773	4.49261	4.65874	4.70484	4.44108
0.387188	4.9753	4.49009	4.65204	4.70324	4.44035
0.38995	4.97595	4.49215	4.65219	4.7036	4.43905
0.392713	4.97213	4.49158	4.65123	4.7031	4.43571
0.395512	4.9757	4.49157	4.64973	4.70207	4.43513
0.398325	4.9735	4.48853	4.65169	4.70202	4.43834
0.40115	4.97276	4.4879	4.65094	4.69974	4.4346
0.404	4.97198	4.48473	4.65076	4.6998	4.43575
0.406875	4.9737	4.48581	4.64823	4.69954	4.433
0.409763	4.97606	4.48656	4.64641	4.70125	4.43441
0.412663	4.97272	4.48622	4.64504	4.69609	4.43173
0.4156	4.97267	4.48618	4.6446	4.69601	4.43135
0.41855	4.97214	4.48486	4.6447	4.69512	4.43296
0.421525	4.97234	4.48198	4.64709	4.69567	4.42855
0.424513	4.9757	4.48396	4.64687	4.69405	4.42672
0.427525	4.97364	4.48477	4.64296	4.69404	4.42732
0.43055	4.97571	4.47928	4.64351	4.6933	4.42833
0.433612	4.97552	4.48102	4.64308	4.69241	4.42718
0.436687	4.97567	4.48187	4.64298	4.69224	4.42726
0.439775	4.97398	4.48001	4.64079	4.69034	4.42513
0.4429	4.97422	4.47607	4.639	4.69113	4.42695
0.446038	4.974	4.47929	4.64158	4.68849	4.42278
0.4492	4.97556	4.4778	4.63884	4.68999	4.42236
0.452375	4.9754	4.47617	4.63995	4.6901	4.42151
0.455588	4.9746	4.4757	4.63508	4.68921	4.42193
0.458813	4.97598	4.47568	4.64017	4.68579	4.41909
0.462063	4.97388	4.47709	4.63769	4.68631	4.41872
0.465338	4.97557	4.47455	4.63476	4.68529	4.41961
0.468625	4.97489	4.47637	4.635	4.68605	4.4193
0.47195	4.97585	4.47452	4.63617	4.68421	4.41599
0.475287	4.97433	4.47376	4.63138	4.68534	4.41668
0.47865	4.97464	4.47441	4.63231	4.68333	4.41764
0.482038	4.97472	4.4731	4.63178	4.68349	4.41604
0.48545	4.97396	4.47309	4.6293	4.68102	4.41551
0.488887	4.97696	4.47031	4.62979	4.68084	4.41432
0.492337	4.97361	4.47005	4.63004	4.68119	4.41347
0.495825	4.97442	4.47288	4.63046	4.68199	4.41211
0.499325	4.97331	4.47165	4.63035	4.6791	4.41103
0.502863	4.97294	4.46998	4.62653	4.67966	4.41206
0.506413	4.97612	4.46891	4.62782	4.67713	4.40983
0.51	4.97533	4.46824	4.62774	4.67894	4.41036
0.5136	4.97436	4.46671	4.6238	4.67554	4.40793
0.517225	4.97392	4.46882	4.6258	4.67767	4.41018
0.520887	4.97561	4.46664	4.62655	4.67581	4.40795
0.524562	4.97415	4.46725	4.62218	4.6738	4.40815
0.528275	4.97325	4.46537	4.62407	4.67577	4.4065
0.532	4.97579	4.46592	4.62216	4.67467	4.40688
0.535762	4.97117	4.46637	4.62065	4.67178	4.40411
0.539537	4.97716	4.46391	4.62264	4.6712	4.40372
0.54335	4.97237	4.46591	4.61817	4.67077	4.40333
0.547188	4.97414	4.46272	4.62034	4.67038	4.40082
0.55105	4.9732	4.46289	4.61687	4.66977	4.40393
0.554937	4.97481	4.46285	4.61657	4.67079	4.40109
0.55885	4.97472	4.46242	4.61403	4.66958	4.40195
0.5628	4.97314	4.46024	4.61557	4.6691	4.40153
0.566763	4.97525	4.46278	4.61475	4.6677	4.4003
0.570763	4.97476	4.45976	4.61503	4.66735	4.39958
0.574787	4.97392	4.46112	4.61439	4.6651	4.39668
0.578838	4.97506	4.45894	4.61233	4.66378	4.39776
0.582925	4.97493	4.46073	4.61338	4.66425	4.39665
0.587038	4.97599	4.46048	4.61489	4.66387	4.39556
0.591175	4.97459	4.45837	4.61334	4.66306	4.39747
0.595338	4.97436	4.45917	4.60952	4.66249	4.39455
0.599537	4.97471	4.45796	4.60959	4.66029	4.3953
0.603763	4.9737	4.45802	4.60955	4.65953	4.39387
0.608012	4.97359	4.45797	4.60876	4.65946	4.39537
0.6123	4.9744	4.45656	4.60608	4.65782	4.39417
0.616612	4.97264	4.45834	4.60688	4.65684	4.39353
0.620963	4.97319	4.4568	4.60329	4.6589	4.38859
0.625325	4.97365	4.45464	4.6049	4.65726	4.39285
0.629737	4.97445	4.45286	4.60631	4.65698	4.38831
0.634175	4.9742	4.45595	4.60307	4.65744	4.38814
0.638637	4.97322	4.45559	4.60311	4.65398	4.38898
0.643125	4.97472	4.45282	4.60124	4.65278	4.38838
0.647663	4.9751	4.45343	4.60335	4.65468	4.38569
0.652213	4.97371	4.45283	4.60234	4.654	4.38539
0.656812	4.97264	4.45448	4.59961	4.65339	4.38895
0.661425	4.97378	4.45339	4.59987	4.65186	4.38636
0.666088	4.97508	4.45193	4.5982	4.65062	4.38303
0.670775	4.97482	4.45195	4.59824	4.64804	4.38495
0.675488	4.97342	4.44994	4.59753	4.64879	4.38323
0.680237	4.97418	4.45083	4.59394	4.64872	4.38302
0.685025	4.9763	4.45118	4.59592	4.64637	4.38216
0.689838	4.973	4.44962	4.59513	4.64759	4.38287
0.694687	4.97585	4.44971	4.59388	4.64694	4.38203
0.699575	4.97524	4.44919	4.59324	4.64724	4.38205
0.7045	4.97584	4.44932	4.59222	4.64525	4.38034
0.70945	4.97311	4.45062	4.59308	4.64316	4.38058
0.714437	4.9738	4.45009	4.59101	4.64614	4.37783
0.719463	4.97419	4.45019	4.59025	4.64389	4.37784
0.724513	4.9752	4.44587	4.59117	4.64238	4.37659
0.7296	4.97426	4.44737	4.58962	4.64227	4.37726
0.734738	4.97458	4.44801	4.58793	4.64039	4.37597
0.7399	4.97495	4.44723	4.5901	4.64201	4.37679
0.745088	4.97588	4.44787	4.58474	4.64008	4.37485
0.750325	4.97292	4.44744	4.5864	4.63936	4.37541
0.7556	4.97698	4.4444	4.58589	4.63907	4.37599
0.7609	4.97414	4.44437	4.58378	4.64027	4.37711
0.76625	4.97621	4.44539	4.58176	4.63783	4.37424
0.771625	4.97648	4.44414	4.58247	4.63591	4.37535
0.77705	4.97509	4.44325	4.58125	4.63636	4.37267
0.7825	4.97423	4.44442	4.58152	4.63471	4.37194
0.788	4.97599	4.44266	4.58015	4.6341	4.37243
0.793525	4.97436	4.44118	4.57993	4.63432	4.37178
0.7991	4.97264	4.44659	4.57956	4.63216	4.36968
0.8047	4.97284	4.44329	4.57792	4.63258	4.36917
0.81035	4.97435	4.44398	4.57736	4.63223	4.37098
0.816037	4.97479	4.44221	4.5776	4.63204	4.37129
0.821763	4.97262	4.44263	4.57573	4.63094	4.36864
0.827525	4.97509	4.44311	4.57647	4.62986	4.36955
0.833337	4.97289	4.44223	4.57615	4.63021	4.36676
0.839175	4.97351	4.44032	4.57607	4.63042	4.36843
0.845062	4.97474	4.44102	4.57424	4.62732	4.36689
0.851	4.97444	4.43932	4.5722	4.62713	4.36761
0.856963	4.97575	4.43948	4.57288	4.6285	4.3657
0.862975	4.97391	4.44026	4.5709	4.6266	4.36575
0.869025	4.97386	4.43966	4.57107	4.62479	4.36527
0.875112	4.97324	4.44065	4.57026	4.62582	4.36499
0.88125	4.97431	4.43743	4.56937	4.62526	4.3643
0.887425	4.97626	4.4375	4.56777	4.62235	4.36461
0.89365	4.97332	4.43919	4.56814	4.62139	4.36109
0.899912	4.97551	4.43875	4.56856	4.62228	4.36312
0.906225	4.97424	4.43888	4.56753	4.62242	4.36173
0.912575	4.9736	4.43709	4.56588	4.62129	4.36168
0.918962	4.97568	4.43613	4.56601	4.62052	4.36029
0.9254	4.97562	4.43724	4.56363	4.61862	4.36113
0.931888	4.97309	4.43658	4.56386	4.61876	4.36026
0.938412	4.976	4.43816	4.5633	4.61674	4.36142
0.944987	4.97319	4.4349	4.56206	4.61527	4.35874
0.951612	4.97422	4.43585	4.56285	4.61688	4.35794
0.958275	4.97374	4.43556	4.56252	4.61656	4.35822
0.964988	4.9741	4.4353	4.56202	4.61423	4.35778
0.97175	4.97456	4.43477	4.56113	4.61292	4.35734
0.97855	4.97253	4.43505	4.56039	4.61388	4.35699
0.9854	4.97581	4.43395	4.55996	4.61428	4.35641
0.9923	4.97404	4.43537	4.55995	4.61299	4.35608
0.99925	4.97516	4.43479	4.55713	4.61322	4.35499
1.00625	4.97527	4.4342	4.557	4.61093	4.35487
1.01329	4.97342	4.43582	4.55672	4.61125	4.35315
1.02039	4.97459	4.43334	4.55637	4.61106	4.35408
1.02752	4.97405	4.43394	4.55474	4.60959	4.35415
1.03472	4.9752	4.43368	4.55414	4.6083	4.35313
1.04196	4.97192	4.43378	4.5537	4.6087	4.35313
1.04925	4.97479	4.43326	4.55132	4.60832	4.352
1.0566	4.97424	4.43178	4.55212	4.60696	4.35238
1.06399	4.97458	4.43235	4.55215	4.60668	4.35186
1.07144	4.97331	4.43179	4.5504	4.60426	4.35079
1.07893	4.9737	4.43202	4.54817	4.60682	4.35035
1.08648	4.97524	4.4316	4.54951	4.60417	4.35105
1.09407	4.97373	4.43003	4.54968	4.60262	4.35037
1.10174	4.97466	4.4315	4.54923	4.60337	4.35033
1.10944	4.97371	4.43213	4.54911	4.60267	4.34806
1.1172	4.97615	4.43223	4.54623	4.60163	4.34775
1.12501	4.97327	4.43141	4.54508	4.60189	4.34845
1.13287	4.97508	4.43065	4.54571	4.59992	4.34883
1.1408	4.97544	4.43012	4.54561	4.60018	4.34788
1.14877	4.97471	4.43047	4.54552	4.5988	4.34801
1.15681	4.974	4.43065	4.5432	4.60025	4.34434
1.1649	4.97449	4.42996	4.54022	4.59755	4.34663
1.17304	4.97375	4.42902	4.5429	4.59797	4.34655
1.18124	4.97287	4.42712	4.54162	4.59683	4.34613
1.1895	4.97371	4.43018	4.54182	4.59642	4.34579
1.19781	4.97353	4.43007	4.54114	4.59661	4.3445
1.20619	4.97304	4.42861	4.54007	4.59429	4.34461
1.21461	4.97598	4.42919	4.53851	4.59412	4.34305
1.2231	4.97438	4.42753	4.53864	4.59363	4.34384
1.23165	4.97404	4.42933	4.53918	4.59488	4.34249
1.24026	4.97463	4.42728	4.53889	4.593	4.34159
1.24892	4.97504	4.42762	4.53792	4.59215	4.34268
1.25765	4.97281	4.42781	4.53562	4.59143	4.34281
1.26644	4.97625	4.42855	4.53602	4.59152	4.34073
1.27529	4.97375	4.42709	4.53572	4.58981	4.34173
1.2842	4.97379	4.42708	4.53477	4.58969	4.34017
1.29316	4.9737	4.42521	4.53365	4.58948	4.34038
1.3022	4.97238	4.42559	4.53317	4.59053	4.34077
1.3113	4.97438	4.42724	4.53097	4.58908	4.34008
1.32045	4.97411	4.42699	4.53227	4.58707	4.33924
1.32967	4.97353	4.42458	4.53173	4.5884	4.33866
1.33896	4.97468	4.42546	4.52978	4.58732	4.3393
1.34831	4.97457	4.42658	4.52934	4.58577	4.3375
1.35773	4.97389	4.42736	4.52945	4.58587	4.33777
1.36721	4.97432	4.42516	4.529	4.5854	4.33811
1.37675	4.97392	4.42535	4.52793	4.58572	4.33749
1.38636	4.97362	4.42374	4.52889	4.5843	4.33696
1.39605	4.97446	4.42499	4.52759	4.58282	4.33747
1.4058	4.97408	4.42436	4.52549	4.58228	4.33536
1.41561	4.97607	4.42377	4.52553	4.58251	4.33559
1.42549	4.97541	4.4248	4.52486	4.58132	4.33476
1.43544	4.97401	4.42414	4.52401	4.58115	4.33542
1.44546	4.97394	4.42422	4.52447	4.58024	4.33468
1.45555	4.97445	4.42345	4.52398	4.58033	4.33423
1.46571	4.9741	4.42367	4.52234	4.57988	4.33382
1.47594	4.97379	4.42366	4.52199	4.57899	4.33522
1.48624	4.97481	4.42453	4.52066	4.57784	4.33422
1.49661	4.97446	4.42474	4.52268	4.57728	4.33338
1.50705	4.97366	4.42336	4.5185	4.57857	4.33124
1.51756	4.97297	4.4228	4.52006	4.57688	4.33276
1.52815	4.97316	4.42309	4.51948	4.57637	4.33245
1.53881	4.97563	4.42231	4.51927	4.57482	4.33219
1.54955	4.9755	4.42164	4.51823	4.57545	4.33278
1.56036	4.97326	4.42183	4.51826	4.57381	4.33094
1.57125	4.97394	4.42182	4.51694	4.57494	4.33068
1.58221	4.97411	4.42237	4.51691	4.57318	4.33131
1.59325	4.97393	4.42154	4.51634	4.57292	4.33033
1.60436	4.97387	4.42206	4.51567	4.57235	4.33074
1.61555	4.9721	4.42016	4.51562	4.5724	4.32933
1.62681	4.97446	4.42098	4.51455	4.57132	4.32972
1.63816	4.97457	4.42146	4.5139	4.57228	4.32727
1.64959	4.97365	4.42159	4.51311	4.57081	4.32914
1.66109	4.97445	4.42081	4.51483	4.57041	4.32907
1.67268	4.97434	4.42104	4.51206	4.56982	4.3277
1.68434	4.97561	4.42225	4.5123	4.56897	4.32762
1.69609	4.97307	4.42141	4.51237	4.56954	4.32681
1.70791	4.97413	4.42143	4.50954	4.56829	4.32805
1.71981	4.97351	4.42087	4.51036	4.5678	4.32667
1.73181	4.97518	4.42018	4.5104	4.56761	4.32644
1.74388	4.97369	4.4199	4.51063	4.56663	4.32634
1.75604	4.97354	4.41909	4.50901	4.56541	4.32569
1.76828	4.97356	4.41955	4.50849	4.56667	4.32566
1.7806	4.97357	4.41898	4.50673	4.56649	4.32574
1.79301	4.97607	4.42028	4.50851	4.56555	4.32439
1.80551	4.9754	4.41959	4.50785	4.56499	4.32615
1.8181	4.97397	4.42016	4.50578	4.56382	4.325
1.83078	4.9741	4.41988	4.50696	4.56248	4.32414
1.84354	4.97336	4.41884	4.50657	4.56337	4.32439
1.85637	4.97459	4.41945	4.50468	4.56304	4.32329
1.86931	4.9733	4.4191	4.50432	4.56215	4.32506
1.88234	4.97426	4.41763	4.5045	4.56252	4.32264
1.89546	4.97441	4.41854	4.50355	4.5605	4.32337
1.90866	4.97481	4.41823	4.50294	4.56102	4.32323
1.92196	4.97449	4.41867	4.50177	4.55954	4.32162
1.93536	4.97274	4.41836	4.50205	4.56069	4.32227
1.94885	4.97492	4.41806	4.50209	4.5595	4.32378
1.96242	4.97468	4.41858	4.50086	4.55821	4.32151
1.9761	4.9739	4.41784	4.49933	4.55933	4.32125
1.98986	4.97401	4.41785	4.49939	4.55746	4.32191
2.00373	4.97378	4.4179	4.49905	4.55715	4.32065
2.01769	4.97335	4.41785	4.49889	4.55779	4.3204
2.03174	4.97477	4.41823	4.49927	4.55753	4.32079
2.04589	4.974	4.41785	4.49764	4.55603	4.31989
2.06014	4.97459	4.41792	4.49738	4.55607	4.31998
2.07449	4.97362	4.41753	4.49752	4.55572	4.31998
2.08894	4.97332	4.41753	4.49689	4.55577	4.32023
2.10349	4.97574	4.41731	4.49674	4.55492	4.3192
2.11814	4.97287	4.41775	4.49766	4.55474	4.31974
2.13289	4.9737	4.41766	4.49529	4.55462	4.31873
2.14775	4.97317	4.4172	4.4945	4.55347	4.31892
2.1627	4.9736	4.41633	4.49376	4.55311	4.31951
2.17776	4.97365	4.41776	4.49289	4.55269	4.31769
2.19292	4.97434	4.41704	4.49443	4.55309	4.31868
2.2082	4.97342	4.41666	4.49338	4.55122	4.31801
2.22358	4.97435	4.41684	4.49377	4.5523	4.31801
2.23905	4.97315	4.41683	4.49413	4.55086	4.31749
2.25465	4.97367	4.41558	4.49365	4.55068	4.31836
2.27034	4.97321	4.41568	4.49132	4.54974	4.31635
2.28615	4.97345	4.41594	4.49114	4.54955	4.31596
2.30206	4.97524	4.41698	4.49083	4.54995	4.31755
2.31809	4.97359	4.4164	4.48976	4.54917	4.31653
2.33422	4.97433	4.41525	4.48901	4.54866	4.31456
2.35048	4.97349	4.41543	4.49081	4.54898	4.31664
2.36684	4.9733	4.41597	4.48908	4.54859	4.31581
2.38331	4.97495	4.41513	4.48961	4.54814	4.31538
2.3999	4.97288	4.41656	4.48908	4.5477	4.31476
2.41661	4.97287	4.41613	4.48807	4.54756	4.31457
2.43342	4.97412	4.41467	4.48606	4.5476	4.31465
2.45036	4.97539	4.41713	4.48617	4.5462	4.31464
2.46743	4.97454	4.41594	4.48598	4.54519	4.31408
2.4846	4.97397	4.41471	4.48746	4.54657	4.31336
2.50189	4.97456	4.41579	4.48666	4.54558	4.31442
2.5193	4.97262	4.4151	4.48593	4.54429	4.31369
2.53682	4.97425	4.4158	4.48551	4.54474	4.31323
2.55449	4.97486	4.41524	4.48417	4.54335	4.31377
2.57226	4.97563	4.41433	4.48507	4.54364	4.31293
2.59016	4.97323	4.41453	4.48501	4.54375	4.31354
2.60819	4.97386	4.41355	4.48398	4.54249	4.31189
2.62634	4.97211	4.41464	4.48373	4.54242	4.31231
2.6446	4.97489	4.4142	4.48381	4.54336	4.31213
2.66301	4.97305	4.41414	4.48183	4.54232	4.31209
2.68154	4.97342	4.41541	4.48354	4.54145	4.3112
2.70019	4.97364	4.41465	4.48108	4.54164	4.31215
2.71898	4.97445	4.41504	4.48156	4.54084	4.31056
2.7379	4.97412	4.41412	4.48241	4.54073	4.31148
2.75694	4.97357	4.41337	4.48172	4.54077	4.31073
2.77612	4.97274	4.41372	4.48012	4.53979	4.31154
2.79544	4.97282	4.41426	4.48144	4.54017	4.3117
2.81487	4.97304	4.41414	4.48036	4.5404	4.31058
2.83446	4.97384	4.41381	4.48005	4.53965	4.31084
2.85418	4.97383	4.41377	4.47971	4.53927	4.31022
2.87404	4.97345	4.41381	4.4802	4.53923	4.30982
2.89403	4.97468	4.41269	4.48005	4.53805	4.31061
2.91415	4.9734	4.41306	4.47824	4.53812	4.31034
2.93443	4.97284	4.41411	4.47728	4.53843	4.31029
2.95484	4.97317	4.41275	4.47771	4.53808	4.3086
2.97539	4.97295	4.41288	4.47709	4.53749	4.30898
2.99607	4.97381	4.41276	4.477	4.53744	4.30932
3.01691	4.97276	4.41375	4.47764	4.53749	4.30913
3.0379	4.97435	4.41394	4.47712	4.53662	4.30927
3.05903	4.97344	4.41264	4.47626	4.53756	4.30784
3.0803	4.97282	4.41287	4.47642	4.5361	4.30737
3.10171	4.97366	4.41252	4.47596	4.53587	4.3084
3.12329	4.97337	4.41352	4.47536	4.53554	4.30725
3.145	4.97288	4.41241	4.47517	4.53554	4.30762
3.16687	4.97425	4.41331	4.47486	4.53507	4.30877
3.1889	4.97287	4.41341	4.47515	4.53542	4.30706
3.21108	4.97284	4.41296	4.47484	4.53423	4.30756
3.2334	4.97347	4.41236	4.47422	4.53367	4.30725
3.25588	4.97316	4.41302	4.47495	4.53507	4.30638
3.27851	4.97384	4.41247	4.47395	4.53433	4.30641
3.30131	4.97362	4.41208	4.47343	4.53341	4.30684
3.32426	4.97368	4.41234	4.47325	4.53395	4.30699
3.34737	4.97342	4.4109	4.47321	4.53278	4.30609
3.37065	4.974	4.41181	4.47206	4.53256	4.30533
3.39409	4.97308	4.41195	4.4726	4.53266	4.30616
3.41768	4.97306	4.41149	4.47176	4.53334	4.30586
3.44144	4.97258	4.41211	4.47173	4.53149	4.30636
3.46536	4.97326	4.41167	4.47151	4.53193	4.3058
3.48945	4.97332	4.41152	4.47294	4.53219	4.30555
3.51371	4.97417	4.41173	4.47068	4.53134	4.30467
3.53814	4.97373	4.41226	4.47001	4.53156	4.30481
3.56273	4.97322	4.4123	4.47025	4.53109	4.30531
3.58749	4.97262	4.41183	4.47112	4.53111	4.3051
3.61243	4.97359	4.41176	4.47003	4.53062	4.30473
3.63754	4.97229	4.4116	4.4698	4.53071	4.30418
3.66283	4.97234	4.41218	4.46983	4.52949	4.30409
3.68829	4.9738	4.41105	4.47046	4.52954	4.30341
3.71391	4.97147	4.41258	4.46909	4.52942	4.30377
3.73973	4.97339	4.41137	4.46897	4.52905	4.3048
3.76572	4.97351	4.41085	4.46869	4.52939	4.30382
3.7919	4.97337	4.41148	4.46834	4.52886	4.30325
3.81825	4.97329	4.41067	4.46792	4.52893	4.30369
3.84479	4.97309	4.41091	4.46864	4.52914	4.30377
3.8715	4.97399	4.41146	4.46757	4.52867	4.3039
3.89841	4.97372	4.41153	4.46894	4.52783	4.30403
3.9255	4.97351	4.41152	4.4671	4.52736	4.30362
3.95278	4.97351	4.4103	4.46699	4.52695	4.3037
3.98025	4.97298	4.41073	4.46749	4.52752	4.30243
4.00791	4.97301	4.41062	4.46679	4.52747	4.30275
4.03576	4.97311	4.41022	4.46645	4.52665	4.30286
4.0638	4.9734	4.41069	4.46675	4.52675	4.3025
4.09204	4.97348	4.41054	4.46629	4.52627	4.30204
4.12047	4.973	4.41103	4.46653	4.52639	4.30242
4.1491	4.97252	4.41075	4.46629	4.52607	4.30214
4.17794	4.97321	4.41106	4.46586	4.52707	4.30266
4.20696	4.97337	4.41046	4.46581	4.52588	4.30215
4.2362	4.97462	4.41033	4.46548	4.52553	4.30126
4.26563	4.97338	4.41082	4.46566	4.52581	4.30207
4.29526	4.97264	4.41012	4.46508	4.52534	4.30088
4.32511	4.97303	4.40972	4.4654	4.52525	4.30132
4.35516	4.97318	4.41057	4.46391	4.5244	4.30077
4.38541	4.97224	4.40968	4.46363	4.52492	4.30057
4.41589	4.97348	4.40941	4.46348	4.52417	4.30078
4.44656	4.97261	4.40923	4.46438	4.52403	4.3014
4.47745	4.97357	4.41021	4.46457	4.52402	4.30106
4.50856	4.97318	4.40969	4.46412	4.52414	4.30102
4.53988	4.97275	4.41039	4.4633	4.52463	4.29977
4.57142	4.97306	4.40917	4.4633	4.52334	4.30025
4.60318	4.9736	4.41019	4.46225	4.52384	4.30052
4.63515	4.97238	4.40902	4.4633	4.52419	4.30045
4.66735	4.97301	4.40968	4.46349	4.52281	4.29992
4.69978	4.97366	4.40963	4.46388	4.52301	4.30048
4.73243	4.97331	4.4096	4.46218	4.52335	4.29954
4.76529	4.97248	4.40952	4.46278	4.52262	4.29937
4.79839	4.97262	4.40989	4.46168	4.52294	4.29936
4.83173	4.97246	4.40935	4.46214	4.52243	4.29993
4.86529	4.97302	4.40875	4.46214	4.52301	4.29954
4.89908	4.97239	4.40945	4.46246	4.52236	4.29953
4.93311	4.97216	4.40948	4.46203	4.52219	4.29884
4.96737	4.9724	4.40923	4.46091	4.52093	4.29847
5.00187	4.97248	4.40871	4.46145	4.52182	4.29829
5.03661	4.97238	4.40946	4.46153	4.52248	4.29904
5.0716	4.97211	4.40944	4.46191	4.52182	4.29846
5.10681	4.97232	4.40896	4.46132	4.5213	4.2989
5.14229	4.97264	4.40897	4.46098	4.52069	4.29885
5.178	4.97222	4.40865	4.46033	4.52147	4.29829
5.21396	4.97417	4.40878	4.4605	4.52119	4.29801
5.25017	4.97165	4.40944	4.46047	4.52069	4.29761
5.28664	4.97294	4.40873	4.4602	4.52088	4.29884
5.32335	4.97246	4.40863	4.45941	4.52036	4.29883
5.36031	4.97283	4.40936	4.45999	4.52048	4.29861
5.39754	4.97222	4.4086	4.45969	4.52055	4.2981
5.43503	4.97324	4.40831	4.45945	4.5206	4.298
5.47277	4.9722	4.40762	4.45969	4.51985	4.29799
5.51078	4.97261	4.40856	4.45944	4.52018	4.29718
5.54904	4.97259	4.40879	4.45952	4.51992	4.29733
5.58757	4.97293	4.40877	4.45941	4.52029	4.29732
5.62638	4.97247	4.40818	4.45941	4.51961	4.29717
5.66545	4.97232	4.40799	4.45887	4.51978	4.29761
5.70479	4.97173	4.40854	4.45848	4.51924	4.29717
5.7444	4.97173	4.40873	4.45907	4.51919	4.297
5.78429	4.97228	4.40795	4.45879	4.51954	4.29729
5.82445	4.97172	4.40829	4.45775	4.51903	4.29618
5.86489	4.97276	4.40822	4.45838	4.5194	4.29654
5.90561	4.97232	4.40763	4.45897	4.51919	4.29606
5.94663	4.97252	4.40761	4.45727	4.51933	4.29611
5.98791	4.9726	4.40798	4.45792	4.51919	4.29619
6.02949	4.97199	4.40759	4.45779	4.51821	4.29558
6.07135	4.97151	4.40736	4.45812	4.51842	4.29583
6.1135	4.97262	4.40779	4.45704	4.51835	4.29678
6.15595	4.9718	4.40756	4.45772	4.51828	4.29552
6.19869	4.97278	4.4075	4.45761	4.51835	4.29555
6.24172	4.97202	4.40726	4.45709	4.51792	4.29618
6.28506	4.97249	4.4079	4.45766	4.518	4.29607
6.3287	4.97199	4.40807	4.45746	4.51827	4.29579
6.37264	4.97181	4.40759	4.45656	4.51759	4.29598
6.41687	4.97181	4.40736	4.45717	4.51753	4.29525
6.46142	4.97153	4.40738	4.45688	4.51694	4.29532
6.50629	4.97167	4.40758	4.45687	4.51748	4.29543
6.55145	4.97155	4.40787	4.45695	4.51745	4.29515
6.59694	4.97254	4.40673	4.45659	4.51717	4.29461
6.64274	4.97178	4.40714	4.45688	4.51738	4.29455
6.68885	4.97226	4.4078	4.45588	4.5171	4.29453
6.73527	4.97233	4.40748	4.45557	4.51718	4.29468
6.78204	4.972	4.40764	4.45646	4.51663	4.29484
6.82911	4.97231	4.40756	4.45679	4.51673	4.29433
6.87652	4.97279	4.40755	4.45588	4.51664	4.29452
6.92426	4.97226	4.40795	4.45571	4.51698	4.2943
6.97232	4.97247	4.40777	4.45564	4.51675	4.29347
7.02072	4.97209	4.40705	4.45676	4.51651	4.29424
7.06946	4.97187	4.40714	4.45549	4.51666	4.29465
7.11853	4.97265	4.40743	4.4561	4.51609	4.29397
7.16794	4.97192	4.40705	4.45608	4.51673	4.29408
7.2177	4.97183	4.40737	4.45612	4.5161	4.29358
7.2678	4.97199	4.40681	4.45514	4.51569	4.29365
7.31825	4.97247	4.40672	4.45568	4.51628	4.29399
7.36904	4.97189	4.40735	4.45555	4.51565	4.29317
7.42019	4.97206	4.40733	4.45595	4.51515	4.29312
7.4717	4.97142	4.4076	4.45543	4.51581	4.29366
7.52355	4.97195	4.40711	4.45528	4.51534	4.29343
7.57578	4.97196	4.40667	4.45464	4.51586	4.29299
7.62836	4.97144	4.40667	4.45496	4.51588	4.29349
7.6813	4.97183	4.40668	4.45517	4.5156	4.29322
7.73461	4.9722	4.4062	4.45417	4.51577	4.29261
7.7883	4.97248	4.40693	4.4549	4.51558	4.29274
7.84236	4.97165	4.40648	4.45461	4.51502	4.29256
7.89679	4.9717	4.40699	4.45498	4.51485	4.2921
7.95159	4.97155	4.40676	4.45471	4.51483	4.29293
8.00677	4.97183	4.4065	4.45511	4.5153	4.29213
8.06235	4.97193	4.40691	4.45482	4.51513	4.29156
8.1183	4.97219	4.40613	4.45465	4.51494	4.2921
8.17465	4.97173	4.40621	4.45503	4.51537	4.2921
8.23137	4.9721	4.40644	4.45442	4.51464	4.29186
8.28851	4.97217	4.40652	4.45451	4.51471	4.29145
8.34603	4.97158	4.40595	4.45395	4.51384	4.29221
8.40395	4.97236	4.40617	4.45456	4.51403	4.29189
8.46227	4.97205	4.40614	4.45346	4.51459	4.2924
8.521	4.97171	4.40569	4.4545	4.51485	4.29206
8.58014	4.97187	4.40557	4.45376	4.51478	4.29205
8.63968	4.97107	4.40568	4.4539	4.51492	4.29209
8.69964	4.97162	4.40614	4.45384	4.51358	4.29148
8.76001	4.97211	4.40606	4.45398	4.51452	4.29153
8.8208	4.97169	4.40533	4.45405	4.51394	4.2916
8.88201	4.97103	4.40558	4.45336	4.51427	4.29126
8.94365	4.97167	4.40572	4.45353	4.51419	4.29156
9.00571	4.97175	4.40587	4.45339	4.51403	4.29062
9.0682	4.97176	4.405	4.45319	4.51391	4.29066
9.13114	4.9723	4.40559	4.4529	4.51455	4.29092
9.1945	4.97152	4.40545	4.45341	4.51377	4.29079
9.2583	4.97175	4.4056	4.45357	4.5138	4.29005
9.32254	4.97136	4.40546	4.45299	4.51372	4.29111
9.38724	4.97138	4.40476	4.45343	4.51356	4.29078
9.45238	4.97064	4.40532	4.45329	4.51332	4.29014
9.51796	4.97163	4.40501	4.45383	4.5133	4.28987
9.58401	4.97085	4.4055	4.4533	4.51328	4.29049
9.65051	4.97126	4.40521	4.45328	4.51354	4.2908
9.71747	4.97073	4.40515	4.45287	4.51311	4.29004
9.7849	4.97116	4.40489	4.45308	4.51342	4.29024
9.8528	4.97189	4.40503	4.45313	4.51358	4.28987
9.92116	4.97187	4.40522	4.45285	4.51314	4.28913
10	4.97152	4.40554	4.45283	4.51314	4.28962
